# Supplementary material for: 1-(10H-phenothia­zin-10-yl)ethanone
Source: Acta Crystallogr Sect E Struct Rep Online. 2012 Nov 17;68(Pt 12):o3369. doi: 10.1107/S1600536812045904 (PMC3588965; doi:10.1107/S1600536812045904)
Supplement: Supplementary file 1 [file e-68-o3369-sup1.cif]

##############################################################################
#                                                                            #
# This CIF contains the data in a paper accepted for publication in          #
# Acta Crystallographica Section E. It conforms to the requirements of       #
# Notes for Authors for Acta Crystallographica Section E, and has been       #
# peer reviewed under the auspices of the IUCr Commission on Journals.       #
#                                                                            #
# Full details of the Crystallographic Information File format               #
# are given in the paper "The Crystallographic Information File (CIF):       #
# a New Standard Archive File for Crystallography" by S. R. Hall, F. H.      #
# Allen and I. D. Brown [Acta Cryst. (1991), A47, 655-685].                  #
#                                                                            #
# The current version of the core CIF dictionary is obtainable from          #
# ftp://ftp.iucr.org/pub/cif_core.dic.                                       #
#                                                                            #
# Software is freely available for graphical display of the structure(s)     #
# in this CIF. For information consult the CIF software page                 #
# http://www.iucr.org/resources/cif/software.                                #
#                                                                            #
# This file may be used for bona fide research purposes within the           #
# scientific community so long as proper attribution is given to the journal # 
# article from which it was obtained.                                        #
#                                                                            #
##############################################################################
data_global
_audit_creation_method     'by CrystalStructure 4.0'
_journal_date_recd_electronic     2012-10-16
_journal_date_accepted     2012-11-07
_journal_name_full     'Acta Crystallographica, Section E'
_journal_year     2012
_journal_volume     68
_journal_issue     12
_journal_page_first     o3369
_journal_page_last     o3369
_journal_paper_category     QO
_journal_paper_doi     10.1107/S1600536812045904
_journal_coeditor_code     FY2074
_publ_contact_author_name     'Okuno Tsunehisa'
_publ_contact_author_address
;
Department of Material Science and Chemistry
Wakayama University
Sakaedani
Wakayama 640-8510
Japan
;
_publ_contact_author_email     'okuno@center.wakayama-u.ac.jp'
_publ_contact_author_fax     '+81-73-457-8272'
_publ_contact_author_phone     '+81-73-457-8264'
_publ_section_title
;
1-(10<i>H</i>-phenothiazin-10-yl)ethanone
;
loop_
    _publ_author_name
    _publ_author_address
    'Tokunaga, Eri'
;
Department of Material Science and Chemistry
Wakayama University
Sakaedani
Wakayama 640-8510
Japan
;
    'Okuno, Tsunehisa'
;
Department of Material Science and Chemistry
Wakayama University
Sakaedani
Wakayama 640-8510
Japan
;
data_I
_chemical_name_systematic
;
1-(10<i>H</i>-phenothiazin-10-yl)ethanone
;
_chemical_formula_moiety     'C14 H11 N O S'
_chemical_formula_sum     'C14 H11 N O S'
_chemical_formula_iupac     'C14 H11 N O S'
_chemical_formula_weight     241.31
_chemical_melting_point     ?
_symmetry_cell_setting     monoclinic
_symmetry_space_group_name_H-M     'C 2/c'
_symmetry_space_group_name_Hall     '-C 2yc'
loop_
    _symmetry_equiv_pos_site_id
    _symmetry_equiv_pos_as_xyz
    1 '+X,+Y,+Z'
    2 '-X,+Y,1/2-Z'
    3 '-X,-Y,-Z'
    4 '+X,-Y,1/2+Z'
    5 '1/2+X,1/2+Y,+Z'
    6 '1/2-X,1/2+Y,1/2-Z'
    7 '1/2-X,1/2-Y,-Z'
    8 '1/2+X,1/2-Y,1/2+Z'
_cell_length_a     21.435(6)
_cell_length_b     8.897(3)
_cell_length_c     12.738(4)
_cell_angle_alpha     90.0000
_cell_angle_beta     111.753(3)
_cell_angle_gamma     90.0000
_cell_volume     2256.2(11)
_cell_formula_units_Z     8
_cell_measurement_reflns_used     3415
_cell_measurement_theta_min     2.05
_cell_measurement_theta_max     31.08
_cell_measurement_temperature     93
_exptl_crystal_description     block
_exptl_crystal_colour     colorless
_exptl_crystal_size_max     0.170
_exptl_crystal_size_mid     0.100
_exptl_crystal_size_min     0.100
_exptl_crystal_density_diffrn     1.421
_exptl_crystal_density_meas     ?
_exptl_crystal_density_method     'not measured'
_exptl_crystal_F_000     1008.00
_exptl_absorpt_coefficient_mu     0.266
_exptl_absorpt_correction_type     numerical
_exptl_absorpt_process_details     '(NUMABS; Rigaku, 1999)'
_exptl_absorpt_correction_T_min     0.969
_exptl_absorpt_correction_T_max     0.974
_diffrn_ambient_temperature     93
_diffrn_radiation_type     'Mo K\a'
_diffrn_radiation_wavelength     0.71075
_diffrn_measurement_device_type     'Rigaku Saturn724+'
_diffrn_measurement_method     \w
_diffrn_detector_area_resol_mean     7.111
_diffrn_reflns_number     9030
_diffrn_reflns_av_R_equivalents     0.0252
_diffrn_reflns_theta_max     27.50
_diffrn_reflns_theta_full     27.50
_diffrn_measured_fraction_theta_max     0.997
_diffrn_measured_fraction_theta_full     0.997
_diffrn_reflns_limit_h_min     -27
_diffrn_reflns_limit_h_max     27
_diffrn_reflns_limit_k_min     -11
_diffrn_reflns_limit_k_max     8
_diffrn_reflns_limit_l_min     -16
_diffrn_reflns_limit_l_max     16
_diffrn_standards_number     0
_diffrn_standards_interval_count     .
_diffrn_standards_decay_%     ?
_refine_special_details
;
Refinement was performed using all reflections. The weighted <i>R</i>-factor
(<i>wR</i>) and goodness of fit (<i>S</i>) are based on <i>F</i>^2^.
<i>R</i>-factor (gt) are based on <i>F</i>. The threshold expression of
<i>F</i>^2^ > 2.0 \s(<i>F</i>^2^) is used only for calculating <i>R</i>-factor
(gt).
;
_reflns_number_total     2584
_reflns_number_gt     2337
_reflns_threshold_expression     F^2^>2\s(F^2^)
_refine_ls_structure_factor_coef     Fsqd
_refine_ls_R_factor_gt     0.0310
_refine_ls_wR_factor_ref     0.0806
_refine_ls_goodness_of_fit_ref     1.027
_refine_ls_number_reflns     2584
_refine_ls_number_parameters     154
_refine_ls_number_restraints     0
_refine_ls_hydrogen_treatment     constr
_refine_ls_weighting_scheme     calc
_refine_ls_weighting_details
            'w = 1/[\s^2^(Fo^2^)+(0.0420P)^2^+2.3718P] where P=(Fo^2^+2Fc^2^)/3'
_atom_sites_solution_hydrogens     geom
_atom_sites_solution_primary     direct
_atom_sites_solution_secondary     difmap
_refine_ls_shift/su_max     0.000
_refine_diff_density_max     0.310
_refine_diff_density_min     -0.240
_refine_ls_extinction_method     none
_refine_ls_extinction_coef     ?
loop_
    _atom_type_symbol
    _atom_type_description
    _atom_type_scat_dispersion_real
    _atom_type_scat_dispersion_imag
    _atom_type_scat_source
    'C' 'C' 0.0033 0.0016
;
International Tables for Crystallography
(1992, Vol. C, Tables 4.2.6.8 and 6.1.1.4)
;
    'H' 'H' 0.0000 0.0000
;
International Tables for Crystallography
(1992, Vol. C, Table 6.1.1.4)
;
    'N' 'N' 0.0061 0.0033
;
International Tables for Crystallography
(1992, Vol. C, Tables 4.2.6.8 and 6.1.1.4)
;
    'O' 'O' 0.0106 0.0060
;
International Tables for Crystallography
(1992, Vol. C, Tables 4.2.6.8 and 6.1.1.4)
;
    'S' 'S' 0.1246 0.1234
;
International Tables for Crystallography
(1992, Vol. C, Tables 4.2.6.8 and 6.1.1.4)
;
_computing_data_collection     'CrystalClear (Rigaku, 2008)'
_computing_cell_refinement     'CrystalClear (Rigaku, 2008)'
_computing_data_reduction     'CrystalClear (Rigaku, 2008)'
_computing_structure_solution     'SHELXS97 (Sheldrick, 2008)'
_computing_structure_refinement     'SHELXL97 (Sheldrick, 2008)'
_computing_molecular_graphics     'ORTEP-3 (Farrugia, 2012)'
_computing_publication_material     'CrystalStructure (Rigaku, 2010)'
loop_
    _atom_site_type_symbol
    _atom_site_label
    _atom_site_fract_x
    _atom_site_fract_y
    _atom_site_fract_z
    _atom_site_U_iso_or_equiv
    _atom_site_adp_type
    _atom_site_calc_flag
    _atom_site_refinement_flags
    _atom_site_occupancy
    _atom_site_symmetry_multiplicity
    _atom_site_disorder_assembly
    _atom_site_disorder_group
    S S1 0.414831(16) 0.27277(3) 0.08674(2) 0.01289(10) Uani d . 1.0 8 . .
    O O1 0.39200(5) -0.21234(10) 0.18741(8) 0.0181(2) Uani d . 1.0 8 . .
    N N1 0.37281(5) 0.03491(12) 0.20689(9) 0.0120(3) Uani d . 1.0 8 . .
    C C1 0.32864(6) 0.04797(14) 0.09052(10) 0.0118(3) Uani d . 1.0 8 . .
    C C2 0.27278(7) -0.04399(14) 0.04325(11) 0.0149(3) Uani d . 1.0 8 . .
    C C3 0.23329(7) -0.02967(15) -0.07063(11) 0.0169(3) Uani d . 1.0 8 . .
    C C4 0.24838(7) 0.07854(15) -0.13668(11) 0.0163(3) Uani d . 1.0 8 . .
    C C5 0.30261(7) 0.17472(15) -0.08875(11) 0.0147(3) Uani d . 1.0 8 . .
    C C6 0.34325(6) 0.15792(14) 0.02484(10) 0.0121(3) Uani d . 1.0 8 . .
    C C7 0.41033(6) 0.29392(14) 0.22130(10) 0.0113(3) Uani d . 1.0 8 . .
    C C8 0.42569(6) 0.43164(14) 0.27746(11) 0.0134(3) Uani d . 1.0 8 . .
    C C9 0.42106(6) 0.44609(15) 0.38294(11) 0.0156(3) Uani d . 1.0 8 . .
    C C10 0.39899(7) 0.32640(15) 0.43056(11) 0.0165(3) Uani d . 1.0 8 . .
    C C11 0.38202(7) 0.19044(15) 0.37316(11) 0.0147(3) Uani d . 1.0 8 . .
    C C12 0.38932(6) 0.17307(14) 0.26952(10) 0.0116(3) Uani d . 1.0 8 . .
    C C13 0.40672(6) -0.09848(14) 0.24523(11) 0.0132(3) Uani d . 1.0 8 . .
    C C14 0.46316(7) -0.09615(15) 0.35876(11) 0.0164(3) Uani d . 1.0 8 . .
    H H2 0.2617 -0.1161 0.0885 0.0179 Uiso calc R 1.0 8 . .
    H H3 0.1957 -0.0941 -0.1038 0.0202 Uiso calc R 1.0 8 . .
    H H4 0.2215 0.0866 -0.2148 0.0195 Uiso calc R 1.0 8 . .
    H H5 0.3119 0.2512 -0.1330 0.0177 Uiso calc R 1.0 8 . .
    H H8 0.4392 0.5146 0.2439 0.0161 Uiso calc R 1.0 8 . .
    H H9 0.4330 0.5384 0.4229 0.0187 Uiso calc R 1.0 8 . .
    H H10 0.3955 0.3376 0.5024 0.0198 Uiso calc R 1.0 8 . .
    H H11 0.3655 0.1098 0.4044 0.0176 Uiso calc R 1.0 8 . .
    H H14A 0.4889 -0.0030 0.3668 0.0197 Uiso calc R 1.0 8 . .
    H H14B 0.4927 -0.1826 0.3651 0.0197 Uiso calc R 1.0 8 . .
    H H14C 0.4447 -0.1013 0.4185 0.0197 Uiso calc R 1.0 8 . .
loop_
    _atom_site_aniso_label
    _atom_site_aniso_U_11
    _atom_site_aniso_U_22
    _atom_site_aniso_U_33
    _atom_site_aniso_U_12
    _atom_site_aniso_U_13
    _atom_site_aniso_U_23
    S1 0.01464(17) 0.01445(17) 0.01035(15) -0.00323(11) 0.00552(12) -0.00079(11)
    O1 0.0196(5) 0.0115(5) 0.0205(5) -0.0003(4) 0.0043(4) -0.0018(4)
    N1 0.0141(6) 0.0110(5) 0.0098(5) -0.0003(4) 0.0031(5) 0.0002(4)
    C1 0.0123(6) 0.0116(6) 0.0110(6) 0.0020(5) 0.0038(5) -0.0008(5)
    C2 0.0141(6) 0.0130(6) 0.0176(7) -0.0003(5) 0.0060(5) -0.0007(5)
    C3 0.0119(7) 0.0161(6) 0.0197(7) 0.0003(5) 0.0025(6) -0.0040(5)
    C4 0.0129(6) 0.0198(7) 0.0129(6) 0.0048(5) 0.0010(5) -0.0031(5)
    C5 0.0164(7) 0.0147(6) 0.0133(6) 0.0035(5) 0.0059(5) 0.0009(5)
    C6 0.0113(6) 0.0116(6) 0.0132(6) 0.0005(5) 0.0045(5) -0.0022(5)
    C7 0.0098(6) 0.0136(6) 0.0101(6) 0.0019(5) 0.0034(5) -0.0005(5)
    C8 0.0108(6) 0.0128(6) 0.0157(6) 0.0001(5) 0.0039(5) -0.0003(5)
    C9 0.0135(7) 0.0155(6) 0.0156(6) 0.0013(5) 0.0027(5) -0.0052(5)
    C10 0.0163(7) 0.0209(7) 0.0122(6) 0.0033(6) 0.0052(5) -0.0019(5)
    C11 0.0143(6) 0.0174(7) 0.0131(6) 0.0007(5) 0.0058(5) 0.0021(5)
    C12 0.0103(6) 0.0116(6) 0.0116(6) 0.0008(5) 0.0026(5) -0.0008(5)
    C13 0.0138(6) 0.0128(6) 0.0146(6) -0.0008(5) 0.0070(5) 0.0022(5)
    C14 0.0171(7) 0.0163(6) 0.0150(7) 0.0014(5) 0.0050(6) 0.0020(5)
loop_
    _geom_bond_atom_site_label_1
    _geom_bond_atom_site_label_2
    _geom_bond_site_symmetry_1
    _geom_bond_site_symmetry_2
    _geom_bond_distance
    _geom_bond_publ_flag
    S1 C6 . . 1.7673(13) no
    S1 C7 . . 1.7621(15) no
    O1 C13 . . 1.2231(16) no
    N1 C1 . . 1.4376(15) no
    N1 C12 . . 1.4365(17) no
    N1 C13 . . 1.3828(16) no
    C1 C2 . . 1.3897(18) no
    C1 C6 . . 1.396(2) no
    C2 C3 . . 1.3881(18) no
    C3 C4 . . 1.393(3) no
    C4 C5 . . 1.3893(19) no
    C5 C6 . . 1.3930(17) no
    C7 C8 . . 1.3953(18) no
    C7 C12 . . 1.393(2) no
    C8 C9 . . 1.389(3) no
    C9 C10 . . 1.392(2) no
    C10 C11 . . 1.3903(19) no
    C11 C12 . . 1.394(3) no
    C13 C14 . . 1.5028(17) no
    C2 H2 . . 0.950 no
    C3 H3 . . 0.950 no
    C4 H4 . . 0.950 no
    C5 H5 . . 0.950 no
    C8 H8 . . 0.950 no
    C9 H9 . . 0.950 no
    C10 H10 . . 0.950 no
    C11 H11 . . 0.950 no
    C14 H14A . . 0.980 no
    C14 H14B . . 0.980 no
    C14 H14C . . 0.980 no
loop_
    _geom_contact_atom_site_label_1
    _geom_contact_atom_site_label_2
    _geom_contact_distance
    _geom_contact_site_symmetry_1
    _geom_contact_site_symmetry_2
    _geom_contact_publ_flag
    S1 N1 2.9418(14) . . no
    O1 C1 2.7367(16) . . no
    O1 C2 2.9441(16) . . no
    O1 C12 3.5917(18) . . no
    C1 C4 2.7782(18) . . no
    C1 C7 2.9099(17) . . no
    C1 C11 3.581(2) . . no
    C2 C5 2.796(3) . . no
    C2 C12 3.5972(18) . . no
    C2 C13 3.1019(17) . . no
    C3 C6 2.7741(19) . . no
    C6 C12 2.903(2) . . no
    C6 C13 3.4792(19) . . no
    C7 C10 2.780(3) . . no
    C7 C13 3.508(2) . . no
    C8 C11 2.795(2) . . no
    C9 C12 2.7789(19) . . no
    C11 C13 3.191(2) . . no
    C11 C14 3.130(3) . . no
    C12 C14 2.8638(19) . . no
    S1 C8 3.5062(15) . 2_655 no
    O1 C3 3.4254(18) . 7_545 no
    O1 C8 3.3551(17) . 1_545 no
    O1 C10 3.481(2) . 4_554 no
    O1 C14 3.522(3) . 2_655 no
    C3 O1 3.4254(18) . 7_545 no
    C3 C8 3.5581(18) . 7_555 no
    C4 C7 3.362(2) . 7_555 no
    C4 C8 3.491(2) . 7_555 no
    C4 C12 3.5717(19) . 7_555 no
    C7 C4 3.362(2) . 7_555 no
    C8 S1 3.5062(15) . 2_655 no
    C8 O1 3.3551(17) . 1_565 no
    C8 C3 3.5581(18) . 7_555 no
    C8 C4 3.491(2) . 7_555 no
    C8 C8 3.506(3) . 2_655 no
    C10 O1 3.481(2) . 4_555 no
    C12 C4 3.5717(19) . 7_555 no
    C13 C14 3.503(3) . 2_655 no
    C14 O1 3.522(3) . 2_655 no
    C14 C13 3.503(3) . 2_655 no
    S1 H5 2.8571 . . no
    S1 H8 2.8527 . . no
    O1 H2 2.7411 . . no
    O1 H14A 3.0798 . . no
    O1 H14B 2.4958 . . no
    O1 H14C 2.9067 . . no
    N1 H2 2.6627 . . no
    N1 H11 2.6624 . . no
    N1 H14A 2.5881 . . no
    N1 H14B 3.2510 . . no
    N1 H14C 2.8334 . . no
    C1 H3 3.2575 . . no
    C1 H5 3.2778 . . no
    C2 H4 3.2687 . . no
    C3 H5 3.2715 . . no
    C4 H2 3.2716 . . no
    C5 H3 3.2680 . . no
    C6 H2 3.2727 . . no
    C6 H4 3.2601 . . no
    C7 H9 3.2612 . . no
    C7 H11 3.2720 . . no
    C7 H14A 3.3070 . . no
    C8 H10 3.2705 . . no
    C9 H11 3.2690 . . no
    C10 H8 3.2734 . . no
    C11 H9 3.2663 . . no
    C11 H14A 2.8911 . . no
    C11 H14C 2.8813 . . no
    C12 H8 3.2774 . . no
    C12 H10 3.2657 . . no
    C12 H14A 2.5664 . . no
    C12 H14C 3.0495 . . no
    C13 H2 3.0122 . . no
    C13 H11 3.1065 . . no
    C14 H11 2.9960 . . no
    H2 H3 2.3388 . . no
    H3 H4 2.3384 . . no
    H4 H5 2.3425 . . no
    H8 H9 2.3410 . . no
    H9 H10 2.3377 . . no
    H10 H11 2.3422 . . no
    H11 H14A 3.0286 . . no
    H11 H14C 2.4928 . . no
    S1 H9 2.8168 . 4_564 no
    S1 H14A 3.1180 . 2_655 no
    S1 H14C 2.8892 . 4_554 no
    O1 H3 2.4806 . 7_545 no
    O1 H5 3.3489 . 4_555 no
    O1 H8 2.6273 . 1_545 no
    O1 H9 3.5684 . 1_545 no
    O1 H10 2.6337 . 4_554 no
    O1 H11 3.5544 . 4_554 no
    O1 H14A 3.4300 . 2_655 no
    O1 H14B 2.8025 . 2_655 no
    N1 H14A 3.4407 . 2_655 no
    C1 H11 3.0992 . 4_554 no
    C2 H2 3.4044 . 7_545 no
    C2 H3 3.3218 . 7_545 no
    C2 H5 3.5950 . 7_555 no
    C2 H10 3.5929 . 6_545 no
    C2 H11 3.1669 . 4_554 no
    C3 H2 3.1645 . 7_545 no
    C3 H8 3.5369 . 7_555 no
    C3 H10 3.3992 . 6_545 no
    C3 H11 3.0516 . 4_554 no
    C4 H11 2.9005 . 4_554 no
    C5 H11 2.8846 . 4_554 no
    C5 H14C 3.0826 . 4_554 no
    C6 H11 2.9661 . 4_554 no
    C6 H14C 3.0002 . 4_554 no
    C7 H3 3.4668 . 7_555 no
    C7 H4 2.9911 . 7_555 no
    C8 H3 3.0805 . 7_555 no
    C8 H4 2.9579 . 7_555 no
    C8 H8 3.0975 . 2_655 no
    C9 H4 3.0259 . 7_555 no
    C9 H5 3.5246 . 4_565 no
    C9 H9 3.1910 . 3_666 no
    C10 H2 3.4004 . 6_555 no
    C10 H3 3.5790 . 6_555 no
    C10 H4 3.0919 . 7_555 no
    C10 H9 3.5933 . 3_666 no
    C10 H14B 3.0537 . 3_656 no
    C11 H4 3.0998 . 7_555 no
    C11 H14B 3.4202 . 3_656 no
    C12 H4 3.0777 . 7_555 no
    C13 H3 3.5525 . 7_545 no
    C13 H5 3.2746 . 4_555 no
    C13 H8 3.5131 . 1_545 no
    C13 H14A 3.1820 . 2_655 no
    C13 H14B 3.0711 . 2_655 no
    C14 H5 3.5612 . 4_555 no
    C14 H9 3.4709 . 1_545 no
    C14 H10 3.5985 . 3_656 no
    C14 H14A 3.4899 . 2_655 no
    C14 H14A 3.3758 . 3_656 no
    C14 H14B 3.4086 . 2_655 no
    C14 H14C 3.2995 . 3_656 no
    H2 C2 3.4044 . 7_545 no
    H2 C3 3.1645 . 7_545 no
    H2 C10 3.4004 . 6_545 no
    H2 H2 3.1902 . 7_545 no
    H2 H3 2.7183 . 7_545 no
    H2 H4 2.9472 . 4_555 no
    H2 H5 3.5148 . 4_555 no
    H2 H10 3.1583 . 6_545 no
    H3 O1 2.4806 . 7_545 no
    H3 C2 3.3218 . 7_545 no
    H3 C7 3.4668 . 7_555 no
    H3 C8 3.0805 . 7_555 no
    H3 C10 3.5790 . 6_545 no
    H3 C13 3.5525 . 7_545 no
    H3 H2 2.7183 . 7_545 no
    H3 H5 3.5725 . 6_544 no
    H3 H8 2.8676 . 7_555 no
    H3 H10 2.7814 . 6_545 no
    H4 C7 2.9911 . 7_555 no
    H4 C8 2.9579 . 7_555 no
    H4 C9 3.0259 . 7_555 no
    H4 C10 3.0919 . 7_555 no
    H4 C11 3.0998 . 7_555 no
    H4 C12 3.0777 . 7_555 no
    H4 H2 2.9472 . 4_554 no
    H4 H5 3.4855 . 6_544 no
    H4 H8 3.4440 . 7_555 no
    H4 H9 3.5674 . 7_555 no
    H4 H11 3.3789 . 4_554 no
    H5 O1 3.3489 . 4_554 no
    H5 C2 3.5950 . 7_555 no
    H5 C9 3.5246 . 4_564 no
    H5 C13 3.2746 . 4_554 no
    H5 C14 3.5612 . 4_554 no
    H5 H2 3.5148 . 4_554 no
    H5 H3 3.5725 . 6_554 no
    H5 H4 3.4855 . 6_554 no
    H5 H9 3.0641 . 4_564 no
    H5 H11 3.3848 . 4_554 no
    H5 H14C 2.9882 . 4_554 no
    H8 O1 2.6273 . 1_565 no
    H8 C3 3.5369 . 7_555 no
    H8 C8 3.0975 . 2_655 no
    H8 C13 3.5131 . 1_565 no
    H8 H3 2.8676 . 7_555 no
    H8 H4 3.4440 . 7_555 no
    H8 H8 2.5542 . 2_655 no
    H8 H10 3.1524 . 4_564 no
    H8 H14B 3.1051 . 1_565 no
    H8 H14B 3.5810 . 2_665 no
    H9 S1 2.8168 . 4_565 no
    H9 O1 3.5684 . 1_565 no
    H9 C9 3.1910 . 3_666 no
    H9 C10 3.5933 . 3_666 no
    H9 C14 3.4709 . 1_565 no
    H9 H4 3.5674 . 7_555 no
    H9 H5 3.0641 . 4_565 no
    H9 H9 2.8955 . 3_666 no
    H9 H14B 3.0059 . 1_565 no
    H9 H14C 3.2172 . 1_565 no
    H10 O1 2.6337 . 4_555 no
    H10 C2 3.5929 . 6_555 no
    H10 C3 3.3992 . 6_555 no
    H10 C14 3.5985 . 3_656 no
    H10 H2 3.1583 . 6_555 no
    H10 H3 2.7814 . 6_555 no
    H10 H8 3.1524 . 4_565 no
    H10 H14B 2.7382 . 3_656 no
    H11 O1 3.5544 . 4_555 no
    H11 C1 3.0992 . 4_555 no
    H11 C2 3.1669 . 4_555 no
    H11 C3 3.0516 . 4_555 no
    H11 C4 2.9005 . 4_555 no
    H11 C5 2.8846 . 4_555 no
    H11 C6 2.9661 . 4_555 no
    H11 H4 3.3789 . 4_555 no
    H11 H5 3.3848 . 4_555 no
    H11 H14A 3.5203 . 3_656 no
    H11 H14B 3.4153 . 3_656 no
    H14A S1 3.1180 . 2_655 no
    H14A O1 3.4300 . 2_655 no
    H14A N1 3.4407 . 2_655 no
    H14A C13 3.1820 . 2_655 no
    H14A C14 3.4899 . 2_655 no
    H14A C14 3.3758 . 3_656 no
    H14A H11 3.5203 . 3_656 no
    H14A H14A 3.1810 . 2_655 no
    H14A H14A 3.2490 . 3_656 no
    H14A H14B 3.5061 . 2_655 no
    H14A H14C 2.7361 . 3_656 no
    H14B O1 2.8025 . 2_655 no
    H14B C10 3.0537 . 3_656 no
    H14B C11 3.4202 . 3_656 no
    H14B C13 3.0711 . 2_655 no
    H14B C14 3.4086 . 2_655 no
    H14B H8 3.1051 . 1_545 no
    H14B H8 3.5810 . 2_645 no
    H14B H9 3.0059 . 1_545 no
    H14B H10 2.7382 . 3_656 no
    H14B H11 3.4153 . 3_656 no
    H14B H14A 3.5061 . 2_655 no
    H14B H14B 3.0623 . 2_655 no
    H14C S1 2.8892 . 4_555 no
    H14C C5 3.0826 . 4_555 no
    H14C C6 3.0002 . 4_555 no
    H14C C14 3.2995 . 3_656 no
    H14C H5 2.9882 . 4_555 no
    H14C H9 3.2172 . 1_545 no
    H14C H14A 2.7361 . 3_656 no
    H14C H14C 3.0883 . 3_656 no
loop_
    _geom_angle_atom_site_label_1
    _geom_angle_atom_site_label_2
    _geom_angle_atom_site_label_3
    _geom_angle_site_symmetry_1
    _geom_angle_site_symmetry_2
    _geom_angle_site_symmetry_3
    _geom_angle
    _geom_angle_publ_flag
    C6 S1 C7 . . . 98.29(7) no
    C1 N1 C12 . . . 115.85(10) no
    C1 N1 C13 . . . 119.51(11) no
    C12 N1 C13 . . . 123.31(10) no
    N1 C1 C2 . . . 122.11(12) no
    N1 C1 C6 . . . 117.79(11) no
    C2 C1 C6 . . . 120.10(11) no
    C1 C2 C3 . . . 119.51(14) no
    C2 C3 C4 . . . 120.42(13) no
    C3 C4 C5 . . . 120.26(12) no
    C4 C5 C6 . . . 119.32(14) no
    S1 C6 C1 . . . 119.23(9) no
    S1 C6 C5 . . . 120.44(11) no
    C1 C6 C5 . . . 120.32(12) no
    S1 C7 C8 . . . 120.32(11) no
    S1 C7 C12 . . . 119.31(10) no
    C8 C7 C12 . . . 120.34(13) no
    C7 C8 C9 . . . 119.29(13) no
    C8 C9 C10 . . . 120.54(13) no
    C9 C10 C11 . . . 120.09(15) no
    C10 C11 C12 . . . 119.67(14) no
    N1 C12 C7 . . . 117.97(13) no
    N1 C12 C11 . . . 121.98(13) no
    C7 C12 C11 . . . 119.99(12) no
    O1 C13 N1 . . . 120.91(11) no
    O1 C13 C14 . . . 121.79(11) no
    N1 C13 C14 . . . 117.28(11) no
    C1 C2 H2 . . . 120.254 no
    C3 C2 H2 . . . 120.238 no
    C2 C3 H3 . . . 119.796 no
    C4 C3 H3 . . . 119.785 no
    C3 C4 H4 . . . 119.869 no
    C5 C4 H4 . . . 119.868 no
    C4 C5 H5 . . . 120.334 no
    C6 C5 H5 . . . 120.348 no
    C7 C8 H8 . . . 120.357 no
    C9 C8 H8 . . . 120.357 no
    C8 C9 H9 . . . 119.733 no
    C10 C9 H9 . . . 119.730 no
    C9 C10 H10 . . . 119.956 no
    C11 C10 H10 . . . 119.958 no
    C10 C11 H11 . . . 120.160 no
    C12 C11 H11 . . . 120.169 no
    C13 C14 H14A . . . 109.468 no
    C13 C14 H14B . . . 109.466 no
    C13 C14 H14C . . . 109.474 no
    H14A C14 H14B . . . 109.477 no
    H14A C14 H14C . . . 109.471 no
    H14B C14 H14C . . . 109.472 no
loop_
    _geom_torsion_atom_site_label_1
    _geom_torsion_atom_site_label_2
    _geom_torsion_atom_site_label_3
    _geom_torsion_atom_site_label_4
    _geom_torsion_site_symmetry_1
    _geom_torsion_site_symmetry_2
    _geom_torsion_site_symmetry_3
    _geom_torsion_site_symmetry_4
    _geom_torsion
    _geom_torsion_publ_flag
    C6 S1 C7 C8 . . . . -141.08(9) no
    C6 S1 C7 C12 . . . . 36.99(9) no
    C7 S1 C6 C1 . . . . -37.65(11) no
    C7 S1 C6 C5 . . . . 143.66(10) no
    C1 N1 C12 C7 . . . . -48.72(16) no
    C1 N1 C12 C11 . . . . 128.40(12) no
    C12 N1 C1 C2 . . . . -131.80(13) no
    C12 N1 C1 C6 . . . . 47.89(17) no
    C1 N1 C13 O1 . . . . -11.7(2) no
    C1 N1 C13 C14 . . . . 166.77(11) no
    C13 N1 C1 C2 . . . . 60.91(18) no
    C13 N1 C1 C6 . . . . -119.41(13) no
    C12 N1 C13 O1 . . . . -177.96(13) no
    C12 N1 C13 C14 . . . . 0.5(2) no
    C13 N1 C12 C7 . . . . 118.04(14) no
    C13 N1 C12 C11 . . . . -64.84(18) no
    N1 C1 C2 C3 . . . . -177.76(11) no
    N1 C1 C6 S1 . . . . 0.64(18) no
    N1 C1 C6 C5 . . . . 179.34(11) no
    C2 C1 C6 S1 . . . . -179.67(11) no
    C2 C1 C6 C5 . . . . -1.0(2) no
    C6 C1 C2 C3 . . . . 2.6(2) no
    C1 C2 C3 C4 . . . . -1.6(3) no
    C2 C3 C4 C5 . . . . -0.9(3) no
    C3 C4 C5 C6 . . . . 2.5(3) no
    C4 C5 C6 S1 . . . . 177.10(12) no
    C4 C5 C6 C1 . . . . -1.6(2) no
    S1 C7 C8 C9 . . . . 179.29(7) no
    S1 C7 C12 N1 . . . . 0.64(15) no
    S1 C7 C12 C11 . . . . -176.54(7) no
    C8 C7 C12 N1 . . . . 178.71(10) no
    C8 C7 C12 C11 . . . . 1.52(17) no
    C12 C7 C8 C9 . . . . 1.24(17) no
    C7 C8 C9 C10 . . . . -2.34(17) no
    C8 C9 C10 C11 . . . . 0.68(18) no
    C9 C10 C11 C12 . . . . 2.10(19) no
    C10 C11 C12 N1 . . . . 179.74(11) no
    C10 C11 C12 C7 . . . . -3.19(18) no
