# Supplementary material for: 1-(10H-phenothia­zin-10-yl)ethanone
Source: Acta Crystallogr Sect E Struct Rep Online. 2012 Nov 17;68(Pt 12):o3369. doi: 10.1107/S1600536812045904 (PMC3588965; doi:10.1107/S1600536812045904)
Supplement: Supplementary file 2 [file e-68-o3369-Isup2.hkl]

# 
# h,k,l, Fc-squared, Fo-squared, sigma(Fo-squared) and status flag 
# 
data_I
_shelx_title ' PTZAc' 
_shelx_refln_list_code          4 
_shelx_F_calc_maximum      238.72 
_exptl_crystal_F_000      1008.00 
_reflns_d_resolution_high  0.7697 
 
loop_ 
 _symmetry_equiv_pos_as_xyz 
 'x, y, z' 
 '-x, y, -z+1/2' 
 'x+1/2, y+1/2, z' 
 '-x+1/2, y+1/2, -z+1/2' 
 '-x, -y, -z' 
 'x, -y, z-1/2' 
 '-x+1/2, -y+1/2, -z' 
 'x+1/2, -y+1/2, z-1/2' 
 
_cell_length_a    21.4353 
_cell_length_b     8.8972 
_cell_length_c    12.7375 
_cell_angle_alpha  90.000 
_cell_angle_beta  111.753 
_cell_angle_gamma  90.000 
 
_shelx_F_squared_multiplier     1.000 
 
loop_ 
 _refln_index_h 
 _refln_index_k 
 _refln_index_l 
 _refln_F_squared_calc 
 _refln_F_squared_meas 
 _refln_F_squared_sigma 
 _refln_observed_status 
   2   0   0      433.65      390.70      2.96 o 
   8   0   0     1443.58     1504.24     24.81 o 
  10   0   0    12218.78    12589.28    190.08 o 
  12   0   0     9611.60    10047.37     69.67 o 
  14   0   0     1626.30     1783.45     33.45 o 
  16   0   0     2475.50     2494.20     32.21 o 
  18   0   0     1484.22     1530.78     19.74 o 
  20   0   0      362.44      369.68     24.91 o 
  22   0   0      238.29      270.10     18.89 o 
  24   0   0     1934.86     1873.46     63.11 o 
   1   1   0     4678.88     4576.02     51.20 o 
   3   1   0    12245.88    11939.32     50.87 o 
   5   1   0     2946.92     3079.67     18.87 o 
   7   1   0    15005.99    15349.43     99.15 o 
   9   1   0      621.55      529.49      6.49 o 
  11   1   0     1545.03     1630.38     10.67 o 
  13   1   0     5157.18     5401.88     41.76 o 
  15   1   0      543.04      554.74      8.40 o 
  17   1   0      371.66      360.33     12.19 o 
  19   1   0      806.61      794.29     13.23 o 
  21   1   0      100.69       90.86     25.46 o 
  23   1   0      156.22       92.02     59.79 o 
  25   1   0       48.23       22.84     17.24 o 
   0   2   0     1399.74     1458.57     11.88 o 
   2   2   0    11841.82    12081.94     61.14 o 
   4   2   0    33456.64    34280.39    161.23 o 
   6   2   0     3601.97     3435.48     12.72 o 
   8   2   0      165.77      164.99      3.28 o 
  10   2   0    19582.50    20432.90    156.60 o 
  12   2   0      731.94      572.40      7.37 o 
  14   2   0      577.51      563.91      9.40 o 
  16   2   0     2496.43     2363.13     35.77 o 
  18   2   0      576.33      537.11     13.00 o 
  20   2   0     1961.44     1889.67     54.88 o 
  22   2   0        0.21       -1.48     10.18 o 
  24   2   0      136.15       74.41     48.32 o 
   1   3   0      927.24      849.97      9.59 o 
   3   3   0     1018.86      974.16     11.65 o 
   5   3   0      482.79      465.71      6.98 o 
   7   3   0      100.09       99.00     12.98 o 
   9   3   0       57.21       53.85      8.06 o 
  11   3   0      966.59      980.51     11.76 o 
  13   3   0      997.63     1013.58     11.80 o 
  15   3   0       59.81       39.93      5.14 o 
  17   3   0      830.34      854.77     12.51 o 
  19   3   0      744.21      683.70     30.94 o 
  21   3   0      219.27      249.66     19.95 o 
  23   3   0     3830.02     3852.71     49.82 o 
   0   4   0     4966.88     5119.11     83.45 o 
   2   4   0      176.89      152.81      7.67 o 
   4   4   0     1826.14     1825.33     17.02 o 
   6   4   0     5262.30     5084.56    128.41 o 
   8   4   0        0.91       10.34      4.90 o 
  10   4   0     1614.61     1476.44     32.90 o 
  12   4   0     1638.86     1599.67     27.43 o 
  14   4   0      683.78      668.45     15.98 o 
  16   4   0       31.21       10.60     10.53 o 
  18   4   0      336.60      401.68     24.90 o 
  20   4   0     1801.16     1762.86     46.17 o 
  22   4   0     1156.87     1123.25     64.85 o 
  24   4   0      310.92      395.20     25.22 o 
   1   5   0      804.31      587.73     14.90 o 
   3   5   0     2681.17     2866.98     24.20 o 
   5   5   0      986.00      901.11     21.72 o 
   7   5   0     4149.81     4268.16     52.70 o 
   9   5   0      611.92      663.81     17.93 o 
  11   5   0     1465.49     1475.84     25.66 o 
  13   5   0     3090.95     3285.65     52.39 o 
  15   5   0     2026.03     2144.78     32.48 o 
  17   5   0     4312.29     4412.95     63.11 o 
  19   5   0      735.24      730.66     35.56 o 
  21   5   0     2032.17     1999.29     71.24 o 
  23   5   0     2335.61     2682.95     95.46 o 
   0   6   0      864.62      793.24     45.57 o 
   2   6   0     1469.58     1563.88     41.44 o 
   4   6   0      532.22      534.15     18.19 o 
   6   6   0     4834.09     4965.88     52.64 o 
   8   6   0     1717.57     1828.63     30.67 o 
  10   6   0      123.42      158.87     22.35 o 
  12   6   0     3725.17     3751.40     43.58 o 
  14   6   0      246.88      263.12     14.85 o 
  16   6   0      277.05      268.82     24.02 o 
  18   6   0     3183.97     3251.32     86.84 o 
  20   6   0      534.47      597.84     29.34 o 
  22   6   0      688.84      652.27     36.80 o 
   1   7   0     1710.17     1652.13     23.17 o 
   3   7   0       18.12       12.67      3.58 o 
   5   7   0     1710.66     1656.70     29.99 o 
   7   7   0     2656.38     2632.16     64.21 o 
   9   7   0      530.58      549.46     20.70 o 
  11   7   0     2398.20     2532.19     63.23 o 
  13   7   0     4516.89     4652.35    124.99 o 
  15   7   0      354.79      329.97     12.22 o 
  17   7   0     2952.18     2947.17     70.43 o 
  19   7   0     1149.01     1209.49     33.44 o 
   0   8   0     4941.48     5100.75    115.42 o 
   2   8   0      246.75      286.28     20.86 o 
   4   8   0      549.09      590.88     17.07 o 
   6   8   0      320.57      317.89     11.56 o 
   8   8   0      180.02      171.63     18.97 o 
  10   8   0      258.48      242.05     12.27 o 
  12   8   0        3.47       15.13      8.44 o 
  14   8   0      367.46      391.15     14.92 o 
  16   8   0      220.76      230.39     25.69 o 
  18   8   0      240.72      251.42     42.70 o 
   1   9   0      423.54      442.87     13.44 o 
   3   9   0     1458.67     1516.45     48.54 o 
   5   9   0       11.12        6.53      5.42 o 
   7   9   0       65.80       45.75     11.76 o 
   9   9   0        0.38        6.08      6.64 o 
  11   9   0      368.42      357.56     14.19 o 
  13   9   0      446.75      479.96     19.19 o 
  15   9   0       16.53       20.42      9.61 o 
   0  10   0       96.85      102.35     31.34 o 
   2  10   0      609.19      644.79     29.06 o 
   4  10   0       23.04       20.92      8.17 o 
   6  10   0      220.08      208.99     15.50 o 
   8  10   0      259.04      210.24     16.14 o 
  10  10   0      554.94      625.76     29.68 o 
  12  10   0      414.03      429.78     18.10 o 
   1  11   0     1638.08     1873.98    110.28 o 
   3  11   0      143.93      105.47     30.28 o 
   5  11   0     1307.40     1490.79     33.53 o 
   7  11   0     1479.78     1680.57     64.02 o 
 -25   1   1     2418.05     2414.94     75.60 o 
 -23   1   1       21.10        5.09     13.24 o 
 -21   1   1     1710.53     1694.45     45.96 o 
 -19   1   1     5865.89     6004.84     67.99 o 
 -17   1   1       92.91       94.14      9.02 o 
 -15   1   1     3796.19     3754.61     42.66 o 
 -13   1   1     5435.35     5536.84     59.29 o 
 -11   1   1      555.11      511.81      6.46 o 
  -9   1   1     2207.91     1911.30     15.45 o 
  -7   1   1     1697.12     1802.52     21.14 o 
  -5   1   1    10670.98    10686.34     51.78 o 
  -3   1   1      213.08      206.04      3.28 o 
  -1   1   1    22567.79    23289.84    225.80 o 
   1   1   1     1186.61     1143.77      8.93 o 
   3   1   1     2430.60     2271.89     18.71 o 
   5   1   1    21102.43    21376.90    156.20 o 
   7   1   1     8738.17     9244.01     60.63 o 
   9   1   1     3585.27     3617.31     17.40 o 
  11   1   1     9105.78     9346.77     36.26 o 
  13   1   1      341.25      312.15      7.50 o 
  15   1   1     2967.18     2815.51     26.00 o 
  17   1   1     1762.03     1728.39     22.45 o 
  19   1   1      462.16      440.37     14.66 o 
  21   1   1      233.60      255.27     11.63 o 
  23   1   1     1883.33     1967.80     65.56 o 
  25   1   1       93.67       80.51     29.32 o 
 -26   2   1       14.00        8.96     14.43 o 
 -24   2   1      745.14      736.92     35.51 o 
 -22   2   1       74.74       88.33     22.97 o 
 -20   2   1      148.84      141.99      8.47 o 
 -18   2   1      847.67      847.57     13.96 o 
 -16   2   1     1072.04     1058.50     20.37 o 
 -14   2   1        3.06        3.45      2.55 o 
 -12   2   1     2388.07     2412.00     23.49 o 
 -10   2   1     2973.16     3184.87     21.21 o 
  -8   2   1     9013.59     9469.10     60.21 o 
  -6   2   1    24024.53    24404.89    238.79 o 
  -4   2   1     4565.61     4482.59     30.73 o 
  -2   2   1      143.69      161.98      5.89 o 
   0   2   1    19103.03    19237.13    166.96 o 
   2   2   1    12429.05    12198.38     66.79 o 
   4   2   1        4.08        3.15      1.34 o 
   6   2   1     5244.15     5326.33     42.28 o 
   8   2   1        1.64        6.49      1.97 o 
  10   2   1       10.42        2.83      1.39 o 
  12   2   1     3295.26     3479.97     29.38 o 
  14   2   1        1.86        3.89      3.30 o 
  16   2   1     1085.84     1065.16     14.90 o 
  18   2   1     3680.80     3729.65    178.73 o 
  20   2   1      471.23      600.84     69.26 o 
  22   2   1      466.36      433.43     22.17 o 
  24   2   1        4.86       41.07     24.97 o 
 -25   3   1       20.71       11.21     21.05 o 
 -23   3   1     1412.55     1544.13     56.24 o 
 -21   3   1      147.35      141.27     20.91 o 
 -19   3   1      484.72      475.64     11.69 o 
 -17   3   1      543.04      499.81      7.24 o 
 -15   3   1     1478.94     1398.86     23.72 o 
 -13   3   1      468.87      390.21      7.90 o 
 -11   3   1       33.11       26.30      3.51 o 
  -9   3   1     6206.73     6125.02     74.92 o 
  -7   3   1     8928.32     8805.66    101.05 o 
  -5   3   1     1843.17     1995.20     17.20 o 
  -3   3   1     6085.42     6058.38     45.51 o 
  -1   3   1     3220.70     2804.53     19.17 o 
   1   3   1       52.00       39.76      5.29 o 
   3   3   1       22.08       49.83      4.05 o 
   5   3   1     5345.69     5327.04     37.94 o 
   7   3   1       45.03       39.12      3.12 o 
   9   3   1     8827.72     8943.81     87.51 o 
  11   3   1     2389.48     2242.36     19.82 o 
  13   3   1       31.18       26.81      4.74 o 
  15   3   1    11956.40    12010.49     48.89 o 
  17   3   1     4128.66     4115.63    146.32 o 
  19   3   1      113.25       86.06     21.79 o 
  21   3   1     5936.57     6113.24    193.11 o 
  23   3   1      202.37      178.14     85.39 o 
 -24   4   1       22.58       49.10     18.66 o 
 -22   4   1      150.29      138.85     22.65 o 
 -20   4   1      148.00      128.24     20.14 o 
 -18   4   1      313.70      265.50     17.12 o 
 -16   4   1       70.61       77.98     13.22 o 
 -14   4   1      208.14      206.93     13.27 o 
 -12   4   1      151.23      147.99     15.80 o 
 -10   4   1      122.39      121.71     18.42 o 
  -8   4   1      469.20      429.70     21.03 o 
  -6   4   1       21.93       29.03      4.69 o 
  -4   4   1      789.12      776.80     16.30 o 
  -2   4   1     2070.08     1941.91     11.99 o 
   0   4   1       76.59       63.59      5.27 o 
   2   4   1     4432.33     4664.17     30.62 o 
   4   4   1    11840.76    12510.47     74.89 o 
   6   4   1     2000.93     2320.82     23.16 o 
   8   4   1      370.43      336.24     10.02 o 
  10   4   1     3912.83     3990.07     50.91 o 
  12   4   1      125.73      109.42     11.22 o 
  14   4   1      334.70      333.78     11.85 o 
  16   4   1      347.64      376.53      7.43 o 
  18   4   1      598.43      563.33     20.83 o 
  20   4   1      702.10      642.84     27.43 o 
  22   4   1     4837.70     4897.54     60.67 o 
 -23   5   1      535.54      475.96     28.95 o 
 -21   5   1      813.81      812.66     28.80 o 
 -19   5   1     3682.23     3774.79    100.55 o 
 -17   5   1      192.77      181.98     10.14 o 
 -15   5   1      751.70      784.22     15.73 o 
 -13   5   1     5828.83     5990.97     92.93 o 
 -11   5   1      823.91      805.50     20.65 o 
  -9   5   1     4020.62     3868.22     57.79 o 
  -7   5   1     2963.93     2798.90     46.90 o 
  -5   5   1      607.44      643.34     11.17 o 
  -3   5   1     4148.34     3997.01     55.07 o 
  -1   5   1     1298.25     1207.56     17.77 o 
   1   5   1     1770.71     1855.62     24.26 o 
   3   5   1     5591.15     6057.22     74.67 o 
   5   5   1      230.33      227.38      9.52 o 
   7   5   1       34.01       45.36      9.42 o 
   9   5   1        6.14        8.61      6.41 o 
  11   5   1      729.51      664.41     13.47 o 
  13   5   1        5.02        2.12      5.27 o 
  15   5   1     1270.12     1150.84     52.34 o 
  17   5   1     1319.67     1301.93     33.91 o 
  19   5   1      625.84      640.19     25.76 o 
  21   5   1       50.09       40.95     29.49 o 
 -22   6   1       11.48      -15.89     20.95 o 
 -20   6   1        9.18        2.40     11.38 o 
 -18   6   1     2087.13     2020.06     49.65 o 
 -16   6   1      296.33      266.69     22.59 o 
 -14   6   1     1536.51     1516.76     28.13 o 
 -12   6   1     3039.16     3035.85     39.72 o 
 -10   6   1     1545.33     1554.72     39.35 o 
  -8   6   1     4359.97     4685.46     60.56 o 
  -6   6   1     4885.61     4697.37     52.99 o 
  -4   6   1      708.21      728.17     11.18 o 
  -2   6   1     3442.46     3385.31     34.51 o 
   0   6   1      926.90      803.48     15.82 o 
   2   6   1       41.27       33.41      6.47 o 
   4   6   1     3142.54     2922.11     44.48 o 
   6   6   1     2215.20     2183.11     28.52 o 
   8   6   1       87.53      117.81     21.13 o 
  10   6   1     1355.90     1416.01     42.44 o 
  12   6   1     1545.69     1604.26     41.79 o 
  14   6   1       46.18       70.20     11.39 o 
  16   6   1     1291.61     1253.40     35.70 o 
  18   6   1       10.06       24.88     11.59 o 
  20   6   1      430.28      480.25     85.93 o 
 -21   7   1      259.19      248.58     16.48 o 
 -19   7   1       57.31       81.31     16.45 o 
 -17   7   1      260.99      214.86     28.65 o 
 -15   7   1      943.38      864.96     57.80 o 
 -13   7   1     2161.32     2086.56     35.37 o 
 -11   7   1        3.70       13.68      8.58 o 
  -9   7   1      607.98      514.32     30.34 o 
  -7   7   1     6311.05     6365.70     87.60 o 
  -5   7   1     9931.05    10190.33    120.71 o 
  -3   7   1     2651.75     2520.13     31.18 o 
  -1   7   1      432.55      441.29     15.02 o 
   1   7   1     4964.84     5170.46     72.05 o 
   3   7   1      157.60      123.87      9.55 o 
   5   7   1      154.60      149.72     10.55 o 
   7   7   1     1173.29     1105.85     46.90 o 
   9   7   1       27.13       15.14      7.40 o 
  11   7   1        1.67       12.15      6.47 o 
  13   7   1      176.05      156.62     26.49 o 
  15   7   1        8.51       13.86      4.13 o 
  17   7   1       13.06       -0.91      8.62 o 
  19   7   1       22.65       15.62     13.71 o 
 -18   8   1      456.35      465.92     19.77 o 
 -16   8   1       10.02        4.04      5.58 o 
 -14   8   1      254.71      282.67     14.98 o 
 -12   8   1     1008.75     1017.62     28.10 o 
 -10   8   1      260.60      274.87     19.94 o 
  -8   8   1      370.69      361.72     18.24 o 
  -6   8   1     5451.60     5352.74    120.24 o 
  -4   8   1      962.22      942.16     22.73 o 
  -2   8   1     8247.20     8349.80    102.36 o 
   0   8   1     9214.49     9477.37    130.51 o 
   2   8   1     2158.96     2155.24     46.49 o 
   4   8   1     3679.99     3672.57     45.87 o 
   6   8   1      892.05      943.74     23.15 o 
   8   8   1     2948.25     2941.10     62.48 o 
  10   8   1     3133.92     3211.42     59.29 o 
  12   8   1      125.60      148.46     33.47 o 
  14   8   1     3791.59     3854.62     72.42 o 
  16   8   1      937.50     1020.02     52.01 o 
 -15   9   1       39.79       56.92     12.57 o 
 -13   9   1      143.06      137.48     25.67 o 
 -11   9   1       11.36       13.97      8.94 o 
  -9   9   1      474.17      458.05     27.39 o 
  -7   9   1       95.16       64.61     12.46 o 
  -5   9   1      942.72      910.76     21.69 o 
  -3   9   1     1333.00     1328.66     23.48 o 
  -1   9   1       66.27       66.64      9.05 o 
   1   9   1      139.73      128.82     20.66 o 
   3   9   1     2008.39     2069.20     45.72 o 
   5   9   1      830.92      830.29     20.31 o 
   7   9   1      194.97      192.54     15.81 o 
   9   9   1      141.98      126.43     19.03 o 
  11   9   1        6.45        3.53      8.69 o 
  13   9   1      239.94      186.18     35.01 o 
  15   9   1        3.23       29.33     13.37 o 
 -12  10   1      496.99      542.68     26.49 o 
 -10  10   1       37.49       38.46     13.13 o 
  -8  10   1      848.64      886.40     30.98 o 
  -6  10   1      172.40      178.15     18.12 o 
  -4  10   1        0.38       14.13      7.65 o 
  -2  10   1     3585.19     3702.49     69.91 o 
   0  10   1       33.50       41.59      9.22 o 
   2  10   1      581.47      551.89     17.03 o 
   4  10   1     2887.12     3207.71     62.04 o 
   6  10   1      242.39      236.77     12.13 o 
   8  10   1     1110.25     1179.38     29.84 o 
  10  10   1     3397.92     4061.74     85.86 o 
  12  10   1       64.39       68.41     24.47 o 
  -7  11   1      165.55      128.54     27.35 o 
  -5  11   1      239.90      245.53     24.04 o 
  -3  11   1      218.59      168.40     20.27 o 
  -1  11   1     1118.79     1120.20     31.46 o 
   1  11   1       14.60        1.25     25.43 o 
   3  11   1      343.91      385.62     21.50 o 
   5  11   1       23.43       25.84     10.88 o 
   7  11   1      166.49      189.40     16.78 o 
 -24   0   2     1402.72     1354.77     48.97 o 
 -22   0   2      988.20      990.94     39.13 o 
 -20   0   2     1131.15     1096.92     61.40 o 
 -18   0   2      111.11       98.60     20.71 o 
 -16   0   2      637.71      581.15     19.06 o 
 -14   0   2     4448.97     4742.66     80.89 o 
 -12   0   2     6107.74     6177.09     60.46 o 
 -10   0   2      435.97      567.61      8.16 o 
  -8   0   2      430.65      365.12     10.20 o 
  -6   0   2    14224.15    14760.36    127.27 o 
  -4   0   2    29467.14    31001.88    305.96 o 
   0   0   2     1032.50     1020.15      7.02 o 
   2   0   2     6163.73     5857.20     91.94 o 
   4   0   2     5752.33     6048.18    124.53 o 
   6   0   2      560.22      668.15     18.90 o 
   8   0   2    11853.23    11880.18     94.01 o 
  10   0   2     5219.20     5646.11     64.99 o 
  12   0   2      204.87      141.42     17.95 o 
  14   0   2    11913.84    11912.21    248.45 o 
  16   0   2     1341.40     1293.35     31.13 o 
  18   0   2       36.74       31.79     13.91 o 
  20   0   2     1156.08     1102.66     40.87 o 
  22   0   2        1.13       14.56      7.50 o 
 -25   1   2        2.49       -1.63     14.04 o 
 -23   1   2       65.34       62.38     15.11 o 
 -21   1   2       10.87       11.48      4.62 o 
 -19   1   2     1302.60     1374.44     33.14 o 
 -17   1   2       23.96       24.52      7.22 o 
 -15   1   2      187.13      211.40      9.80 o 
 -13   1   2     3016.67     3191.41     36.57 o 
 -11   1   2      400.46      406.22      5.92 o 
  -9   1   2      251.69      225.86      3.75 o 
  -7   1   2     1596.86     1659.85     15.33 o 
  -5   1   2    31410.71    32443.00    281.91 o 
  -3   1   2     6509.82     6169.59    173.90 o 
  -1   1   2     1019.93      926.33      7.35 o 
   1   1   2     1574.47     1402.36     15.28 o 
   3   1   2     6070.82     6204.78     39.98 o 
   5   1   2      134.63      131.48      2.65 o 
   7   1   2      669.41      669.98      7.87 o 
   9   1   2    10729.10    11603.12     65.74 o 
  11   1   2      407.47      366.51      9.97 o 
  13   1   2     1063.08     1105.91     29.04 o 
  15   1   2      815.71      827.73     18.79 o 
  17   1   2       58.59       72.01     14.30 o 
  19   1   2     1193.18     1139.71     31.18 o 
  21   1   2      830.26      724.97     46.98 o 
  23   1   2        5.58       29.72     21.84 o 
 -26   2   2      327.48      393.30     25.37 o 
 -24   2   2      687.23      733.21     39.22 o 
 -22   2   2      898.27      945.47     24.65 o 
 -20   2   2     1026.17     1033.81     26.88 o 
 -18   2   2      215.79      212.93      9.96 o 
 -16   2   2     3554.31     3539.97     35.59 o 
 -14   2   2      421.35      356.68      8.11 o 
 -12   2   2       13.38       16.26      3.12 o 
 -10   2   2     7707.45     7718.20     38.36 o 
  -8   2   2      402.16      370.96      5.22 o 
  -6   2   2      213.19      250.27      8.23 o 
  -4   2   2    56988.27    54474.23    299.44 o 
  -2   2   2      134.73      122.35      5.88 o 
   0   2   2      279.52      173.89     10.17 o 
   2   2   2     9652.23     9496.34     52.51 o 
   4   2   2    14035.91    14288.92     82.04 o 
   6   2   2       42.09       20.97      2.65 o 
   8   2   2     6865.11     6922.24     48.04 o 
  10   2   2     7260.50     7467.00     56.64 o 
  12   2   2      646.21      513.46     10.90 o 
  14   2   2     7002.61     7027.96     99.10 o 
  16   2   2     4182.54     4146.34     70.04 o 
  18   2   2     5341.81     5506.76    129.70 o 
  20   2   2     1142.69     1043.50     57.13 o 
  22   2   2      792.42      736.76     33.75 o 
  24   2   2     1037.05     1040.36     45.53 o 
 -25   3   2     1286.44     1244.02     51.06 o 
 -23   3   2      520.90      515.54     28.43 o 
 -21   3   2      779.20      772.64     24.03 o 
 -19   3   2      296.81      305.07      8.70 o 
 -17   3   2      388.10      386.56      8.03 o 
 -15   3   2     1696.32     1683.11     32.84 o 
 -13   3   2      105.80      116.51      8.56 o 
 -11   3   2      849.28      715.82     20.16 o 
  -9   3   2     8368.90     9074.44    122.70 o 
  -7   3   2     2950.94     3015.73     27.01 o 
  -5   3   2     3652.27     3563.75     30.66 o 
  -3   3   2     1636.35     1504.61     17.93 o 
  -1   3   2      474.50      463.47     10.33 o 
   1   3   2     8627.49     8578.50     52.93 o 
   3   3   2     5047.67     5301.97     47.29 o 
   5   3   2     3822.99     4216.32     28.75 o 
   7   3   2      445.21      420.95      5.53 o 
   9   3   2        5.99        5.22      1.78 o 
  11   3   2     1374.46     1440.32     21.03 o 
  13   3   2      669.50      649.87      9.05 o 
  15   3   2      249.97      191.47     14.45 o 
  17   3   2     1552.35     1374.93    120.61 o 
  19   3   2      134.07      102.70     44.09 o 
  21   3   2     1130.00     1070.27     43.29 o 
  23   3   2      711.96      628.66     33.57 o 
 -24   4   2        1.90       17.72     11.79 o 
 -22   4   2     1817.35     1797.64     99.61 o 
 -20   4   2      579.26      639.34     22.93 o 
 -18   4   2       97.26       97.59     18.43 o 
 -16   4   2      539.35      516.10     11.75 o 
 -14   4   2     1021.71      994.89     21.43 o 
 -12   4   2      356.21      342.08     19.83 o 
 -10   4   2      487.60      486.01     53.03 o 
  -8   4   2     1391.60     1389.52     31.15 o 
  -6   4   2     2561.30     2799.09     29.16 o 
  -4   4   2      605.35      453.78     10.21 o 
  -2   4   2     8744.98     9186.36     42.51 o 
   0   4   2      214.51      178.53      8.20 o 
   2   4   2     9151.09     9446.11     48.07 o 
   4   4   2     6862.99     7346.50     59.81 o 
   6   4   2     2299.16     2372.90     17.93 o 
   8   4   2     4802.02     4817.16     85.97 o 
  10   4   2       20.29       28.31      3.74 o 
  12   4   2     1739.09     1571.13     32.92 o 
  14   4   2     1442.69     1376.72     14.93 o 
  16   4   2      115.96      108.25     23.27 o 
  18   4   2      348.46      270.20     72.87 o 
  20   4   2     2132.78     1953.07     66.42 o 
  22   4   2        1.20       -0.50     12.51 o 
 -23   5   2      138.84       98.94     18.94 o 
 -21   5   2       54.82       60.08     25.05 o 
 -19   5   2        1.95        8.94      4.71 o 
 -17   5   2        4.63        1.07      5.75 o 
 -15   5   2     1618.58     1679.91     32.60 o 
 -13   5   2      169.29      203.85     21.70 o 
 -11   5   2       25.62       24.04      6.48 o 
  -9   5   2     8719.46     9106.67    128.42 o 
  -7   5   2      492.93      606.19      9.59 o 
  -5   5   2     1738.92     1846.28     23.63 o 
  -3   5   2     1521.75     1679.83     22.29 o 
  -1   5   2      233.69      235.64     10.46 o 
   1   5   2     1567.60     1568.71     20.07 o 
   3   5   2      130.23      129.20      7.99 o 
   5   5   2     1240.16     1211.92     21.55 o 
   7   5   2      279.89      269.34      9.19 o 
   9   5   2      903.23      886.17     20.24 o 
  11   5   2      197.92      234.34     29.65 o 
  13   5   2        8.97        3.50      5.26 o 
  15   5   2     1515.38     1437.61     34.02 o 
  17   5   2     1772.01     1767.60     42.48 o 
  19   5   2       10.76       38.88     26.53 o 
  21   5   2     1448.09     1417.13     57.83 o 
 -22   6   2        4.46        4.58     11.92 o 
 -20   6   2      203.21      130.41     44.86 o 
 -18   6   2       54.68       47.29     11.80 o 
 -16   6   2        5.26        9.45      5.45 o 
 -14   6   2      136.51      136.81     15.49 o 
 -12   6   2     1974.66     2012.69     25.20 o 
 -10   6   2      702.37      643.65     70.28 o 
  -8   6   2     4164.78     4142.58     78.51 o 
  -6   6   2      240.24      250.45      7.38 o 
  -4   6   2      136.48      104.51     14.79 o 
  -2   6   2     1025.63      856.19     44.64 o 
   0   6   2      575.71      661.21     15.03 o 
   2   6   2     2863.20     2706.90     41.11 o 
   4   6   2       10.42        3.86      2.47 o 
   6   6   2      521.44      473.17      9.07 o 
   8   6   2     1729.54     1590.63     28.55 o 
  10   6   2       89.89       73.29     14.97 o 
  12   6   2      292.53      263.59     18.01 o 
  14   6   2       41.57       35.27     11.70 o 
  16   6   2      535.95      484.15     18.71 o 
  18   6   2        3.34       16.66     22.09 o 
  20   6   2      349.31      380.70     25.88 o 
 -21   7   2      454.86      507.60     49.63 o 
 -19   7   2     2589.60     2653.44     60.50 o 
 -17   7   2      698.04      719.39     14.13 o 
 -15   7   2      821.40      861.79     22.15 o 
 -13   7   2      806.91      801.89     16.80 o 
 -11   7   2      706.73      690.78     16.28 o 
  -9   7   2      122.89      136.79     15.22 o 
  -7   7   2     1012.32      957.25     22.08 o 
  -5   7   2     1588.23     1500.80     21.12 o 
  -3   7   2     1042.16     1055.56     31.41 o 
  -1   7   2        3.62        8.59      5.05 o 
   1   7   2      920.85      895.21     20.64 o 
   3   7   2      134.00      111.11     13.11 o 
   5   7   2       69.36       93.14     12.31 o 
   7   7   2      140.96      153.69     28.71 o 
   9   7   2       33.37       47.36     10.49 o 
  11   7   2       11.98        5.52      5.54 o 
  13   7   2      380.42      388.28     21.04 o 
  15   7   2       47.59       64.69     18.18 o 
  17   7   2       12.24        8.71     23.77 o 
  19   7   2      488.55      666.99     39.48 o 
 -18   8   2      163.59      117.63     33.49 o 
 -16   8   2      483.24      470.78     37.45 o 
 -14   8   2       46.95       42.23     10.97 o 
 -12   8   2        2.01        8.44      9.22 o 
 -10   8   2      548.21      559.66     20.30 o 
  -8   8   2     1338.50     1301.90     27.15 o 
  -6   8   2      408.39      401.02     17.72 o 
  -4   8   2     2700.53     2754.70     77.78 o 
  -2   8   2      144.23      149.22     17.20 o 
   0   8   2      309.84      311.69     11.90 o 
   2   8   2     2851.46     2885.28     39.99 o 
   4   8   2      115.54      111.90     14.67 o 
   6   8   2      980.66      980.86     21.49 o 
   8   8   2     1069.74     1078.58     36.37 o 
  10   8   2       53.44       64.49     15.38 o 
  12   8   2      328.69      340.75     35.33 o 
  14   8   2       19.51       26.05     10.32 o 
  16   8   2      872.00      964.25     32.08 o 
 -17   9   2      368.35      332.55     18.52 o 
 -15   9   2     2875.43     3197.20     73.54 o 
 -13   9   2       10.53       16.18      8.06 o 
 -11   9   2     2532.35     2714.57    103.24 o 
  -9   9   2      558.34      602.40     16.29 o 
  -7   9   2      233.12      260.40     12.93 o 
  -5   9   2      536.37      567.77     21.10 o 
  -3   9   2     4326.57     4354.30     54.68 o 
  -1   9   2        7.66        7.16      8.26 o 
   1   9   2     2654.33     2725.56     37.80 o 
   3   9   2     1685.21     1748.80     56.91 o 
   5   9   2      446.99      483.64     23.56 o 
   7   9   2      876.60      946.25     24.27 o 
   9   9   2     2079.87     2223.04     46.03 o 
  11   9   2      309.92      290.12     19.03 o 
  13   9   2     3025.60     3058.19     89.73 o 
 -12  10   2      829.31      850.71     23.03 o 
 -10  10   2       31.20       18.86      8.98 o 
  -8  10   2      536.91      528.14     18.99 o 
  -6  10   2      514.36      529.27     25.28 o 
  -4  10   2       37.68       33.38     10.56 o 
  -2  10   2      223.29      220.55     14.98 o 
   0  10   2     1564.81     1574.00     31.13 o 
   2  10   2       31.97       27.58      9.36 o 
   4  10   2      520.98      574.66     17.56 o 
   6  10   2       44.92       40.72     10.93 o 
   8  10   2      312.98      326.08     17.96 o 
  10  10   2      467.32      478.60     17.47 o 
  -7  11   2      249.55      330.52     57.79 o 
  -5  11   2      310.13      340.93     28.60 o 
  -3  11   2      306.86      324.75     26.03 o 
  -1  11   2      376.68      343.90     56.19 o 
   1  11   2      182.43      229.06     39.02 o 
   3  11   2      460.26      454.31     15.76 o 
   5  11   2       17.67       22.71      7.11 o 
 -27   1   3       32.35       46.03     23.63 o 
 -25   1   3      144.72       79.81     43.96 o 
 -23   1   3      774.47      837.64     21.87 o 
 -21   1   3     1057.99     1087.22     20.91 o 
 -19   1   3      199.11      233.96     10.93 o 
 -17   1   3     3774.83     3753.00     43.04 o 
 -15   1   3     2621.72     2801.00     35.59 o 
 -13   1   3     2461.28     2422.30     32.79 o 
 -11   1   3     9794.20     9861.06    126.26 o 
  -9   1   3       68.54       58.20      5.56 o 
  -7   1   3     3164.39     3057.39     19.79 o 
  -5   1   3    54765.67    53366.82    993.15 o 
  -3   1   3     2289.82     2387.60     16.03 o 
  -1   1   3    12779.99    13188.54     71.01 o 
   1   1   3     4276.49     3844.03     19.49 o 
   3   1   3     5161.13     5340.52     20.65 o 
   5   1   3     4094.90     3895.09     23.38 o 
   7   1   3       31.57       65.88      5.57 o 
   9   1   3       79.84       67.00      4.91 o 
  11   1   3     2350.01     2340.63     29.40 o 
  13   1   3     2303.80     2266.10     58.82 o 
  15   1   3      337.75      344.89     16.40 o 
  17   1   3      389.23      376.17     37.20 o 
  19   1   3     1403.15     1418.51     34.09 o 
  21   1   3      413.30      421.40     25.48 o 
  23   1   3     1637.14     1726.87     65.32 o 
 -26   2   3       27.96       30.46     15.89 o 
 -24   2   3       53.29       52.18     20.37 o 
 -22   2   3      684.29      635.27     19.41 o 
 -20   2   3      104.50      116.93     13.31 o 
 -18   2   3       14.26        6.30      5.88 o 
 -16   2   3      969.35      996.48     13.11 o 
 -14   2   3      673.51      750.44     12.10 o 
 -12   2   3     2255.30     2599.41     24.57 o 
 -10   2   3      295.53      304.49      6.23 o 
  -8   2   3     1553.63     1619.91     12.39 o 
  -6   2   3     1823.32     1895.16     17.24 o 
  -4   2   3     3221.85     3258.72     20.42 o 
  -2   2   3     1919.38     1959.19     19.44 o 
   0   2   3     1344.40     1267.94     10.73 o 
   2   2   3     1471.04     1397.60     12.20 o 
   4   2   3       83.19       66.07      6.76 o 
   6   2   3     7958.39     8701.37     82.43 o 
   8   2   3       57.36       26.56      3.13 o 
  10   2   3      332.41      324.20      6.18 o 
  12   2   3       13.01       12.61      2.92 o 
  14   2   3        0.01        3.21      4.13 o 
  16   2   3      115.87      124.36     26.07 o 
  18   2   3      864.86      908.02     27.38 o 
  20   2   3     1012.84      912.07     38.43 o 
  22   2   3      292.44      205.17     74.86 o 
 -25   3   3      572.63      676.87     35.19 o 
 -23   3   3       71.14       81.46     31.61 o 
 -21   3   3        5.71       17.44      8.87 o 
 -19   3   3     1214.31     1165.69     23.23 o 
 -17   3   3     1012.11      986.25     12.22 o 
 -15   3   3     1832.26     1836.12     21.57 o 
 -13   3   3     1436.98     1174.62     16.75 o 
 -11   3   3      445.60      395.07      8.04 o 
  -9   3   3    12566.34    13191.51     67.79 o 
  -7   3   3     9845.68     9945.83    120.70 o 
  -5   3   3     1335.29     1307.67     16.17 o 
  -3   3   3      103.87      129.70      8.70 o 
  -1   3   3    14727.48    14761.86    134.44 o 
   1   3   3      174.12      119.12      3.53 o 
   3   3   3      953.67     1059.70      7.26 o 
   5   3   3     3062.38     2891.92     28.71 o 
   7   3   3      523.02      461.94      6.19 o 
   9   3   3      793.97      774.16      9.46 o 
  11   3   3     1544.45     1648.56     15.55 o 
  13   3   3      508.78      496.18     12.79 o 
  15   3   3     1843.36     1823.37     27.02 o 
  17   3   3        3.04       14.36     19.10 o 
  19   3   3     1209.49     1306.41     54.94 o 
  21   3   3      106.38       50.51     22.53 o 
 -24   4   3      112.89      100.80     43.66 o 
 -22   4   3      681.69      659.53     60.22 o 
 -20   4   3        0.12        9.12      3.64 o 
 -18   4   3       90.90      100.80     19.57 o 
 -16   4   3       29.86       46.16     10.67 o 
 -14   4   3      198.45      200.17     20.67 o 
 -12   4   3      848.00      828.72     18.77 o 
 -10   4   3     1761.81     1820.49     33.29 o 
  -8   4   3      583.27      472.62      9.04 o 
  -6   4   3      523.84      604.57     14.78 o 
  -4   4   3     4660.04     4882.54     77.20 o 
  -2   4   3    14558.50    17221.88    175.18 o 
   0   4   3     3319.86     3414.40     19.65 o 
   2   4   3    14049.35    15358.47    152.82 o 
   4   4   3      247.76      244.15      8.63 o 
   6   4   3     3317.62     3431.35     51.91 o 
   8   4   3     5530.56     5975.39     59.29 o 
  10   4   3     3963.07     3929.64     39.92 o 
  12   4   3     2451.75     2443.26     35.55 o 
  14   4   3        4.95       16.12      9.36 o 
  16   4   3      795.50      807.81     21.28 o 
  18   4   3       52.64       81.46     24.10 o 
  20   4   3      224.96      238.24     18.73 o 
 -23   5   3      684.42      728.13     22.23 o 
 -21   5   3        8.28       11.30      4.70 o 
 -19   5   3      262.40      242.17     30.26 o 
 -17   5   3      694.28      650.92     16.45 o 
 -15   5   3       71.02       81.02     13.64 o 
 -13   5   3       31.93       28.06      8.66 o 
 -11   5   3     7351.37     7120.91     93.04 o 
  -9   5   3     4495.45     4655.32     49.65 o 
  -7   5   3      796.91      781.08     13.06 o 
  -5   5   3      147.13      110.91      9.12 o 
  -3   5   3      646.20      544.23     15.28 o 
  -1   5   3       53.76      104.93      7.24 o 
   1   5   3     5693.38     6077.19     57.58 o 
   3   5   3      888.13      923.27     11.84 o 
   5   5   3     1764.19     1728.14     21.53 o 
   7   5   3     1411.53     1435.09     17.04 o 
   9   5   3      323.99      331.22      7.82 o 
  11   5   3     3977.81     3872.11     50.87 o 
  13   5   3        7.17       13.02      6.03 o 
  15   5   3       13.63        6.66      5.87 o 
  17   5   3     1379.75     1341.23     66.53 o 
  19   5   3       32.97       95.95     29.68 o 
 -22   6   3       40.35       62.29     22.34 o 
 -20   6   3        8.44        8.55      5.82 o 
 -18   6   3      526.00      617.39     26.75 o 
 -16   6   3        7.89       16.37     13.10 o 
 -14   6   3     1073.24     1090.04     26.67 o 
 -12   6   3      309.14      297.20     18.44 o 
 -10   6   3      397.22      356.38     11.65 o 
  -8   6   3       82.33       78.01      7.61 o 
  -6   6   3      740.78      663.64     23.54 o 
  -4   6   3     2320.67     2343.68     31.80 o 
  -2   6   3       86.01      122.17     20.27 o 
   0   6   3     1160.45     1132.86     19.53 o 
   2   6   3      928.30      931.62     16.32 o 
   4   6   3       22.71        7.02      5.02 o 
   6   6   3     2907.23     2882.92     36.81 o 
   8   6   3      388.37      461.59     11.22 o 
  10   6   3     1245.05     1247.02     34.96 o 
  12   6   3     2257.08     2390.09     41.19 o 
  14   6   3      610.66      607.24     19.82 o 
  16   6   3     1226.67     1182.66     32.86 o 
  18   6   3     2484.37     2698.72     89.01 o 
 -21   7   3       72.36       71.27     22.03 o 
 -19   7   3      395.08      442.76     24.29 o 
 -17   7   3      167.79      152.52     20.06 o 
 -15   7   3      113.54      134.89     13.06 o 
 -13   7   3      176.80      215.83     15.28 o 
 -11   7   3      158.29      165.59     28.25 o 
  -9   7   3     1677.98     1585.50     42.96 o 
  -7   7   3     3080.40     3087.38     43.21 o 
  -5   7   3      833.06      800.38     42.07 o 
  -3   7   3     1188.12     1220.97     21.43 o 
  -1   7   3      936.44      921.06     25.31 o 
   1   7   3      824.42      874.63     29.37 o 
   3   7   3       25.55       43.43      8.72 o 
   5   7   3      361.66      282.14     25.00 o 
   7   7   3      882.99      919.51     22.53 o 
   9   7   3     1768.29     1570.16     30.33 o 
  11   7   3        4.20        8.55      6.98 o 
  13   7   3      794.10      770.26     38.14 o 
  15   7   3        0.74        8.51      7.66 o 
  17   7   3      300.78      378.63     27.19 o 
 -18   8   3     1422.95     1467.47     30.72 o 
 -16   8   3      275.98      331.32     34.72 o 
 -14   8   3      188.61      184.48     38.03 o 
 -12   8   3     1426.49     1448.65     34.22 o 
 -10   8   3     1382.88     1347.88     26.86 o 
  -8   8   3      131.86      153.96     28.95 o 
  -6   8   3      245.06      224.18     11.41 o 
  -4   8   3      206.96      173.05     11.86 o 
  -2   8   3      259.20      266.72     16.41 o 
   0   8   3       32.38       35.76      8.23 o 
   2   8   3      354.97      351.15     14.99 o 
   4   8   3      724.00      658.62     15.44 o 
   6   8   3      541.57      539.46     23.50 o 
   8   8   3     3028.92     2926.75     56.46 o 
  10   8   3      373.54      330.01     15.00 o 
  12   8   3     2501.70     2334.27     46.24 o 
  14   8   3        2.39        8.86      7.51 o 
  16   8   3      154.92      139.86     36.45 o 
 -17   9   3      729.62      763.76     23.04 o 
 -15   9   3      344.17      346.02     20.76 o 
 -13   9   3      600.15      607.06     38.36 o 
 -11   9   3      118.88       92.18     21.36 o 
  -9   9   3      925.29      952.10     28.68 o 
  -7   9   3       22.20       24.89      8.38 o 
  -5   9   3      228.86      204.33     24.79 o 
  -3   9   3       18.08       24.31      7.41 o 
  -1   9   3        3.78       11.02      5.57 o 
   1   9   3      388.19      401.51     13.28 o 
   3   9   3      473.52      479.35     17.77 o 
   5   9   3      191.08      238.78     17.99 o 
   7   9   3     1072.31     1044.13     48.53 o 
   9   9   3     1274.07     1115.25     36.50 o 
  11   9   3     2093.13     1982.33     74.91 o 
  13   9   3       22.05       29.07     15.22 o 
 -12  10   3      549.83      588.22     27.00 o 
 -10  10   3      178.35      206.68     23.20 o 
  -8  10   3      128.47      110.19     24.09 o 
  -6  10   3     1032.09     1142.37     27.08 o 
  -4  10   3     1308.01     1375.48     56.68 o 
  -2  10   3     1064.98     1127.48     23.85 o 
   0  10   3      117.60       97.89     26.66 o 
   2  10   3      693.31      685.14     16.07 o 
   4  10   3      106.01       89.11     15.90 o 
   6  10   3       88.50       53.98     14.80 o 
   8  10   3      744.08      750.29     23.09 o 
  10  10   3      148.17      112.44     24.56 o 
  -7  11   3      177.44      153.14     30.72 o 
  -5  11   3        9.87       15.58     10.21 o 
  -3  11   3       39.48       33.72     11.58 o 
  -1  11   3       29.00       13.62     11.22 o 
   1  11   3       22.77       30.24     11.10 o 
   3  11   3      125.89      104.11     29.10 o 
 -26   0   4      748.62      713.59     54.70 o 
 -24   0   4     1319.10     1392.78     53.60 o 
 -22   0   4     1668.91     1767.81     69.58 o 
 -20   0   4     2355.05     2263.53     45.38 o 
 -18   0   4      769.00      738.41     15.01 o 
 -16   0   4     1252.64     1262.49     75.86 o 
 -14   0   4     6382.95     6531.79     95.68 o 
 -12   0   4     3136.29     3656.87     90.03 o 
 -10   0   4     4404.00     4435.78    135.66 o 
  -8   0   4      587.55      478.48      7.30 o 
  -6   0   4     8979.31     9261.03     98.55 o 
  -4   0   4     5101.73     5074.49     27.00 o 
  -2   0   4      154.87      184.82      5.66 o 
   0   0   4     6062.50     6133.48     80.86 o 
   2   0   4        2.52        6.41      3.26 o 
   4   0   4     3802.63     4600.96     74.10 o 
   6   0   4     7317.16     7612.34     98.36 o 
   8   0   4      349.07      386.57     18.75 o 
  10   0   4     1792.19     1720.19     46.42 o 
  12   0   4     5247.07     5600.76    135.59 o 
  14   0   4     8894.72     8986.13    125.69 o 
  16   0   4      113.32       83.93     16.28 o 
  18   0   4     3097.62     3253.69     97.22 o 
  20   0   4      255.27      312.16     21.46 o 
 -27   1   4       39.31       21.94     14.07 o 
 -25   1   4        1.37        5.71     13.10 o 
 -23   1   4       27.68       15.12      5.19 o 
 -21   1   4       44.88       44.25      6.65 o 
 -19   1   4       62.63       74.01     12.82 o 
 -17   1   4      964.49     1020.22     15.64 o 
 -15   1   4      210.70      235.73      9.16 o 
 -13   1   4        1.08        5.52      5.31 o 
 -11   1   4      666.76      656.65     16.45 o 
  -9   1   4     2020.85     2162.04     16.99 o 
  -7   1   4     2994.28     3022.18     32.15 o 
  -5   1   4     4612.53     4507.89     31.85 o 
  -3   1   4      118.92      119.51      3.85 o 
  -1   1   4       21.07       20.79      3.90 o 
   1   1   4       16.13        8.61      2.53 o 
   3   1   4     3265.73     3372.71     16.28 o 
   5   1   4     1813.33     2013.34     11.13 o 
   7   1   4      266.04      350.84      7.28 o 
   9   1   4     1266.22     1198.54     22.44 o 
  11   1   4       50.80       60.80     13.52 o 
  13   1   4     2460.84     2428.73     49.94 o 
  15   1   4       37.26       38.41     10.74 o 
  17   1   4     1322.21     1319.14     31.03 o 
  19   1   4        0.51        8.63      8.03 o 
  21   1   4      345.97      345.26     22.83 o 
 -26   2   4     1986.32     2013.72     66.74 o 
 -24   2   4      339.11      367.44     14.56 o 
 -22   2   4      577.24      558.33     20.63 o 
 -20   2   4     1991.58     1969.44     28.90 o 
 -18   2   4      451.95      460.21     11.57 o 
 -16   2   4     5458.21     5517.00     60.76 o 
 -14   2   4      738.40      604.04     12.18 o 
 -12   2   4      876.23      932.35     18.40 o 
 -10   2   4        2.37        0.06      3.85 o 
  -8   2   4      208.99      333.25      6.88 o 
  -6   2   4     6611.89     6767.52     44.59 o 
  -4   2   4      490.29      453.51      7.44 o 
  -2   2   4      354.47      291.26      5.58 o 
   0   2   4      662.92      595.14     11.34 o 
   2   2   4      190.50      189.61      6.28 o 
   4   2   4     7358.56     7645.34     55.69 o 
   6   2   4        2.45       20.67      2.29 o 
   8   2   4      244.11      276.73      8.62 o 
  10   2   4     4641.43     4360.88     55.24 o 
  12   2   4        2.04        3.80      1.87 o 
  14   2   4      632.92      618.26     11.60 o 
  16   2   4     2755.06     2791.86     61.29 o 
  18   2   4      111.86       95.35     28.76 o 
  20   2   4       26.52       20.73     16.73 o 
  22   2   4     1915.69     2005.20     75.48 o 
 -25   3   4        7.77       20.06      5.85 o 
 -23   3   4       61.64       52.13     12.65 o 
 -21   3   4      125.10      118.55     14.77 o 
 -19   3   4      321.01      316.07     11.13 o 
 -17   3   4        1.85       -2.68      7.30 o 
 -15   3   4      260.21      232.59     11.00 o 
 -13   3   4      791.62      705.83     15.73 o 
 -11   3   4     1158.19     1254.31     15.63 o 
  -9   3   4     7860.22     8216.18     40.23 o 
  -7   3   4     2251.19     2654.72     61.83 o 
  -5   3   4       22.09       23.62      4.81 o 
  -3   3   4      321.72      471.90     17.00 o 
  -1   3   4        0.36        8.66      3.59 o 
   1   3   4       19.34       23.41      3.12 o 
   3   3   4       63.75      115.74      8.25 o 
   5   3   4      662.44      615.53      7.15 o 
   7   3   4      144.14      171.37      3.91 o 
   9   3   4      278.09      264.16      6.81 o 
  11   3   4      526.78      548.72      9.39 o 
  13   3   4      157.46      191.00     18.54 o 
  15   3   4      855.17      851.68     17.52 o 
  17   3   4      253.93      252.35     24.46 o 
  19   3   4      647.09      703.47     36.47 o 
  21   3   4       20.28       16.28     16.13 o 
 -24   4   4      404.59      433.88     52.71 o 
 -22   4   4        6.35       11.40      5.16 o 
 -20   4   4     1874.48     1770.47     47.60 o 
 -18   4   4       14.56        9.22      6.02 o 
 -16   4   4       32.99       35.49      6.35 o 
 -14   4   4     4490.60     4331.00     64.75 o 
 -12   4   4     1848.24     1867.31     23.05 o 
 -10   4   4       14.40        5.47      4.00 o 
  -8   4   4     5505.09     5515.98     51.24 o 
  -6   4   4      143.30      185.25      8.94 o 
  -4   4   4     1362.28     1726.34     13.38 o 
  -2   4   4      787.11      670.00     34.27 o 
   0   4   4     1343.94     1274.85     22.56 o 
   2   4   4       32.99       67.77      5.33 o 
   4   4   4     3260.09     2968.34     27.64 o 
   6   4   4     3306.11     3279.81     34.28 o 
   8   4   4      764.78      756.81     12.08 o 
  10   4   4     3538.56     3299.43     43.92 o 
  12   4   4     2881.47     2845.04     71.94 o 
  14   4   4      794.91      759.67     23.84 o 
  16   4   4     1417.13     1435.05     56.57 o 
  18   4   4       76.00       94.16     24.01 o 
  20   4   4      593.41      681.55     39.02 o 
 -23   5   4       45.13       24.04     14.25 o 
 -21   5   4      583.74      606.98     27.11 o 
 -19   5   4      641.83      616.59     23.77 o 
 -17   5   4       18.53       17.25     11.73 o 
 -15   5   4       61.74       54.53     10.13 o 
 -13   5   4      522.70      477.64     17.15 o 
 -11   5   4      105.06      135.05     14.89 o 
  -9   5   4      636.32      525.72     10.86 o 
  -7   5   4      928.51      804.10     13.92 o 
  -5   5   4      229.70      281.39     14.87 o 
  -3   5   4      790.09      690.60     14.49 o 
  -1   5   4     2471.44     2351.12     28.19 o 
   1   5   4      677.95      682.15     12.95 o 
   3   5   4        0.53        5.29      2.36 o 
   5   5   4      204.39      197.75      7.09 o 
   7   5   4      240.99      197.30      6.41 o 
   9   5   4       96.44       92.60     13.13 o 
  11   5   4      472.22      368.88     17.45 o 
  13   5   4        2.44        4.18      8.59 o 
  15   5   4       55.53       49.32     14.47 o 
  17   5   4      227.57      217.95     91.27 o 
  19   5   4       13.81       11.45     18.48 o 
 -22   6   4      642.18      596.29     28.71 o 
 -20   6   4      601.40      602.93     18.74 o 
 -18   6   4      324.82      302.66     28.35 o 
 -16   6   4      345.08      343.37     25.11 o 
 -14   6   4       21.74       21.87      8.13 o 
 -12   6   4     1637.83     1567.20     41.72 o 
 -10   6   4     3650.22     3747.08     50.95 o 
  -8   6   4      906.62      872.66     20.63 o 
  -6   6   4        1.10        2.03      4.21 o 
  -4   6   4      809.94      848.01     32.37 o 
  -2   6   4     1713.44     1758.88     26.17 o 
   0   6   4     1590.13     1685.41     44.38 o 
   2   6   4     1140.55     1168.85     25.12 o 
   4   6   4     1103.04     1064.03     17.15 o 
   6   6   4      511.96      526.94      7.91 o 
   8   6   4     1299.87     1216.55     12.83 o 
  10   6   4       22.90       32.33      7.27 o 
  12   6   4       33.46       41.24     11.20 o 
  14   6   4      450.11      426.80     16.47 o 
  16   6   4     1372.10     1390.69     57.64 o 
  18   6   4       28.97       41.01     24.50 o 
 -21   7   4      224.42      200.37     13.04 o 
 -19   7   4      721.48      783.96     23.50 o 
 -17   7   4      316.72      354.35     21.78 o 
 -15   7   4      723.53      759.34     32.21 o 
 -13   7   4     1291.20     1337.39     46.41 o 
 -11   7   4      364.76      320.00     13.23 o 
  -9   7   4      649.17      659.45     22.50 o 
  -7   7   4     3621.18     3767.38     54.05 o 
  -5   7   4      161.45      170.54     11.95 o 
  -3   7   4     5521.44     5452.76     73.34 o 
  -1   7   4      391.57      388.20     10.27 o 
   1   7   4      329.96      265.61      9.10 o 
   3   7   4     2663.00     2734.55     25.15 o 
   5   7   4      182.44      211.24     13.72 o 
   7   7   4       11.89       13.27      5.29 o 
   9   7   4     1862.94     1992.59     48.90 o 
  11   7   4      322.63      304.86     14.60 o 
  13   7   4        1.09       16.65      8.78 o 
  15   7   4      202.15      207.95     24.75 o 
  17   7   4      207.57      132.95     78.76 o 
 -20   8   4      553.29      569.55     18.35 o 
 -18   8   4      247.95      271.35     19.82 o 
 -16   8   4        0.01       16.45      7.68 o 
 -14   8   4      352.95      385.26     16.18 o 
 -12   8   4      555.21      562.26     14.88 o 
 -10   8   4        9.86       -0.72     10.79 o 
  -8   8   4      981.80      898.19     17.90 o 
  -6   8   4      419.95      375.66     12.60 o 
  -4   8   4      190.46      167.98     13.65 o 
  -2   8   4     1287.47     1172.90     19.48 o 
   0   8   4        1.15       -3.74      6.58 o 
   2   8   4       14.53        4.13      6.43 o 
   4   8   4      508.74      427.47      8.70 o 
   6   8   4       49.37       53.67     13.20 o 
   8   8   4      242.43      237.51     15.78 o 
  10   8   4      126.94       85.70     20.18 o 
  12   8   4      123.76      151.58     16.27 o 
  14   8   4       98.69       73.28     23.61 o 
 -17   9   4     1513.47     1606.71     41.45 o 
 -15   9   4      829.84      833.49     41.40 o 
 -13   9   4     2338.49     2398.87     76.00 o 
 -11   9   4      611.13      659.77     21.31 o 
  -9   9   4      991.29      989.85     24.67 o 
  -7   9   4     3350.03     3613.81    135.96 o 
  -5   9   4       47.23       70.15     11.25 o 
  -3   9   4     1641.57     1565.74     26.86 o 
  -1   9   4     1614.38     1663.74     27.70 o 
   1   9   4      887.67      784.24     18.06 o 
   3   9   4     1903.77     1890.52     45.89 o 
   5   9   4       69.84       75.76     19.85 o 
   7   9   4      178.96      161.42     39.50 o 
   9   9   4      416.78      410.67     29.52 o 
  11   9   4     1214.76     1272.39     47.72 o 
 -12  10   4      883.50      989.51     24.79 o 
 -10  10   4      130.48       92.24     18.77 o 
  -8  10   4     1409.65     1592.70     33.45 o 
  -6  10   4      296.14      262.90     23.90 o 
  -4  10   4      205.69      183.15     24.84 o 
  -2  10   4      960.91      937.99     25.18 o 
   0  10   4        0.18        9.83      7.30 o 
   2  10   4      263.65      232.52     20.66 o 
   4  10   4       28.76       16.06     12.40 o 
   6  10   4      337.73      373.71     16.87 o 
   8  10   4       30.03       20.57     10.62 o 
  -7  11   4     3134.00     3427.13     60.83 o 
  -5  11   4        7.47        8.54      9.43 o 
  -3  11   4     2487.75     2817.01     71.00 o 
  -1  11   4     1159.67     1276.13     49.05 o 
   1  11   4       90.84       51.52     14.68 o 
 -27   1   5       37.65       46.57     31.73 o 
 -25   1   5        0.05        6.86      3.56 o 
 -23   1   5      377.08      379.62     15.50 o 
 -21   1   5      501.21      474.18     11.28 o 
 -19   1   5     1169.34     1273.41     29.29 o 
 -17   1   5     2165.00     2206.67     51.48 o 
 -15   1   5     2704.91     2729.50     35.94 o 
 -13   1   5      951.33      914.52     27.91 o 
 -11   1   5     1409.06     1382.01     35.07 o 
  -9   1   5     8168.31     7864.57     75.09 o 
  -7   1   5      385.32      355.12     18.66 o 
  -5   1   5    12785.08    13350.63    107.31 o 
  -3   1   5     5757.36     5550.05     37.81 o 
  -1   1   5      981.90     1105.68     10.36 o 
   1   1   5    16598.85    17677.82    153.43 o 
   3   1   5     2614.64     2342.29     15.56 o 
   5   1   5      246.89      214.31      7.93 o 
   7   1   5     1334.51     1211.09     29.06 o 
   9   1   5     3906.59     3767.98     45.50 o 
  11   1   5     1406.40     1379.05     31.94 o 
  13   1   5     1363.82     1414.65     41.66 o 
  15   1   5       66.04       57.40     14.11 o 
  17   1   5      103.48       80.12     20.12 o 
  19   1   5      130.97      166.06     23.66 o 
  21   1   5       93.99       91.92     48.52 o 
 -26   2   5      576.89      574.73     30.74 o 
 -24   2   5       32.75       36.92      8.76 o 
 -22   2   5     2299.26     2327.39     41.47 o 
 -20   2   5       10.52       15.97      5.40 o 
 -18   2   5      485.77      518.73      9.58 o 
 -16   2   5     1738.89     1763.80     41.09 o 
 -14   2   5      534.85      581.82     15.40 o 
 -12   2   5     3398.88     3669.47     86.18 o 
 -10   2   5     5088.53     5582.70     37.60 o 
  -8   2   5     3499.28     3880.78     82.90 o 
  -6   2   5      275.78      263.07      6.80 o 
  -4   2   5     2706.24     2794.81     26.84 o 
  -2   2   5      901.25      962.44     10.10 o 
   0   2   5        1.34        1.41      3.10 o 
   2   2   5        4.89       10.10      2.55 o 
   4   2   5      441.22      401.97      7.05 o 
   6   2   5     3642.06     3847.88     39.87 o 
   8   2   5        5.25        7.73      1.68 o 
  10   2   5     2099.68     2010.93     34.83 o 
  12   2   5      480.75      490.47     13.99 o 
  14   2   5      524.69      510.42     18.14 o 
  16   2   5       52.03       65.46     10.96 o 
  18   2   5       26.07       20.49     19.62 o 
  20   2   5       33.90       21.75     16.89 o 
 -25   3   5      169.27      163.30     28.62 o 
 -23   3   5      204.61      209.83     22.18 o 
 -21   3   5     3426.61     3348.48     54.55 o 
 -19   3   5      129.38      105.32     10.61 o 
 -17   3   5     1107.39     1111.22     14.30 o 
 -15   3   5     4665.60     4729.73     46.31 o 
 -13   3   5     1472.17     1533.67     34.26 o 
 -11   3   5      782.25      772.03     13.42 o 
  -9   3   5     9879.82     9669.96     57.01 o 
  -7   3   5       10.54        3.53      3.60 o 
  -5   3   5     3052.40     2979.19     49.73 o 
  -3   3   5     8194.59     8752.43     95.35 o 
  -1   3   5       68.35       41.74      9.03 o 
   1   3   5     4603.24     4347.54     28.51 o 
   3   3   5     1896.45     1953.28     14.08 o 
   5   3   5     1395.48     1459.28     22.53 o 
   7   3   5     9542.62     9479.85    108.50 o 
   9   3   5        3.51        2.35      2.36 o 
  11   3   5     1570.84     1536.60     61.97 o 
  13   3   5     1880.73     1668.10    107.37 o 
  15   3   5       90.42       86.39     22.57 o 
  17   3   5        0.07       -2.46     18.32 o 
  19   3   5      598.22      655.60     35.68 o 
 -26   4   5      944.83      999.98     45.61 o 
 -24   4   5      491.16      480.03     15.55 o 
 -22   4   5     1715.08     1714.66     46.05 o 
 -20   4   5      457.68      460.82     18.15 o 
 -18   4   5     1695.89     1634.70     22.30 o 
 -16   4   5       45.80       57.21     11.30 o 
 -14   4   5     6309.69     6332.94     75.40 o 
 -12   4   5     1938.65     1913.84     22.88 o 
 -10   4   5     1539.01     1511.34     23.70 o 
  -8   4   5      428.50      486.62      9.87 o 
  -6   4   5     3151.07     3396.60     41.75 o 
  -4   4   5      142.15      276.66      9.05 o 
  -2   4   5       97.41      187.50     11.84 o 
   0   4   5     1448.72     1571.85     22.37 o 
   2   4   5       10.33       36.96      5.43 o 
   4   4   5        7.54        0.44      2.66 o 
   6   4   5        1.01        3.01      2.68 o 
   8   4   5      258.79      257.03      8.74 o 
  10   4   5     1174.85     1075.09     18.68 o 
  12   4   5      157.45      145.02      8.36 o 
  14   4   5      605.09      637.27     38.10 o 
  16   4   5       81.45       73.27     24.86 o 
  18   4   5      706.44      759.17     35.87 o 
 -25   5   5       31.09       32.76     12.71 o 
 -23   5   5     1132.89     1132.96     25.59 o 
 -21   5   5        5.77        6.77      8.91 o 
 -19   5   5       87.63       82.26     16.23 o 
 -17   5   5       25.22       16.95      7.25 o 
 -15   5   5        5.86        6.93      4.71 o 
 -13   5   5     4490.16     4536.68     60.89 o 
 -11   5   5     6045.79     6105.32    137.85 o 
  -9   5   5      174.38      176.20     22.27 o 
  -7   5   5        0.34        3.29      4.63 o 
  -5   5   5      677.44      586.86     15.51 o 
  -3   5   5      824.57      738.43     15.47 o 
  -1   5   5      436.28      503.05     15.92 o 
   1   5   5      902.74      817.87     13.66 o 
   3   5   5     2460.00     2434.42     37.73 o 
   5   5   5       29.86       15.75      3.61 o 
   7   5   5       21.81       10.58      3.20 o 
   9   5   5     2583.17     2521.93     36.98 o 
  11   5   5      139.19      148.03     15.02 o 
  13   5   5      752.00      672.23     45.23 o 
  15   5   5     2632.98     2755.85    100.65 o 
  17   5   5      846.88      947.72     48.24 o 
 -22   6   5     1320.45     1393.26     30.80 o 
 -20   6   5      262.29      298.70     12.69 o 
 -18   6   5      266.25      237.90     14.32 o 
 -16   6   5     3770.31     3768.74     58.49 o 
 -14   6   5      480.55      426.45     21.99 o 
 -12   6   5      178.75      125.85     19.33 o 
 -10   6   5       99.79       70.94     10.77 o 
  -8   6   5       12.36        7.21      6.53 o 
  -6   6   5        1.03       12.53      4.50 o 
  -4   6   5     1498.15     1452.32     35.70 o 
  -2   6   5       18.06       23.44      6.21 o 
   0   6   5      329.83      317.68     12.91 o 
   2   6   5      219.66      177.10     11.38 o 
   4   6   5      890.65      832.71     15.71 o 
   6   6   5      531.50      476.39      8.96 o 
   8   6   5      335.28      354.77     12.98 o 
  10   6   5       22.86       11.06      7.04 o 
  12   6   5       31.69       37.41     14.74 o 
  14   6   5        0.27        4.57      5.17 o 
  16   6   5      256.28      237.98     59.20 o 
 -21   7   5      727.14      699.47     56.02 o 
 -19   7   5      453.06      330.04     41.07 o 
 -17   7   5       39.22       29.41      9.47 o 
 -15   7   5      519.56      554.99     25.72 o 
 -13   7   5       47.26       43.08      9.85 o 
 -11   7   5      355.82      355.48     17.16 o 
  -9   7   5        2.82        0.95      6.25 o 
  -7   7   5      293.31      262.16     11.03 o 
  -5   7   5      283.62      288.38     13.44 o 
  -3   7   5     1770.60     1741.88     39.26 o 
  -1   7   5      452.61      325.83     14.57 o 
   1   7   5      296.52      318.89     14.13 o 
   3   7   5     3750.67     3425.41     44.38 o 
   5   7   5     1825.47     1731.91     26.97 o 
   7   7   5     3941.89     3789.97     85.32 o 
   9   7   5        2.92        6.61      8.44 o 
  11   7   5     1645.95     1590.62     49.75 o 
  13   7   5      292.95      238.32     15.75 o 
  15   7   5      707.01      768.96     43.82 o 
 -20   8   5      389.77      330.94     12.97 o 
 -18   8   5      267.22      283.19     30.62 o 
 -16   8   5     1241.06     1304.23     28.95 o 
 -14   8   5      281.85      288.20     13.26 o 
 -12   8   5     1342.05     1356.22     42.21 o 
 -10   8   5     3485.36     3616.75     55.23 o 
  -8   8   5      865.50      873.82     20.36 o 
  -6   8   5     2155.51     2182.27     55.23 o 
  -4   8   5     3151.80     3174.54     51.29 o 
  -2   8   5       13.31       14.15      5.15 o 
   0   8   5      836.55      669.84     11.91 o 
   2   8   5      662.75      643.74     11.79 o 
   4   8   5      479.73      388.87     15.28 o 
   6   8   5       29.88       35.15     11.31 o 
   8   8   5     2009.15     2204.64     65.12 o 
  10   8   5      300.26      272.51     17.15 o 
  12   8   5     1002.07      920.02     51.05 o 
 -17   9   5        0.44       11.78     10.38 o 
 -15   9   5        0.03       11.64      5.67 o 
 -13   9   5      331.85      377.39     20.24 o 
 -11   9   5      335.06      349.77     19.07 o 
  -9   9   5      207.26      234.98     14.85 o 
  -7   9   5      175.09      131.05     19.71 o 
  -5   9   5       74.02       86.66     12.24 o 
  -3   9   5      365.86      319.46     33.77 o 
  -1   9   5       32.84       22.30      7.64 o 
   1   9   5      275.38      259.95     23.57 o 
   3   9   5        0.84        8.03      8.19 o 
   5   9   5       14.55        9.61      7.32 o 
   7   9   5      365.10      277.88     15.29 o 
   9   9   5      771.14      755.57     62.30 o 
  11   9   5       31.41       12.47     11.94 o 
 -12  10   5        0.05        5.52      7.60 o 
 -10  10   5      155.68      122.50     19.83 o 
  -8  10   5      739.90      737.20     20.61 o 
  -6  10   5       24.67       16.49      9.88 o 
  -4  10   5      341.61      296.87     11.24 o 
  -2  10   5      729.93      723.49     20.88 o 
   0  10   5       76.90       43.37      8.89 o 
   2  10   5      940.18      854.12     21.97 o 
   4  10   5      363.12      342.98     19.75 o 
   6  10   5      157.77      116.74     31.36 o 
  -3  11   5       55.16       51.33     22.86 o 
 -26   0   6      358.46      362.03     42.10 o 
 -24   0   6      476.65      470.16     16.39 o 
 -22   0   6     1230.00     1219.80     29.07 o 
 -20   0   6     1142.76     1121.13     54.37 o 
 -18   0   6     2581.48     2630.15     52.58 o 
 -16   0   6     3459.07     3699.30     63.09 o 
 -14   0   6     1041.47      976.93     21.71 o 
 -12   0   6     8597.13     9476.68    317.17 o 
 -10   0   6    30172.09    31772.96    548.52 o 
  -8   0   6     9245.68     9458.91     73.71 o 
  -6   0   6    24045.89    27411.67    262.64 o 
  -4   0   6     4924.71     5155.21     90.90 o 
  -2   0   6    14232.23    15498.46    365.76 o 
   0   0   6    29566.96    34020.70    764.61 o 
   2   0   6     5344.88     6528.34     61.08 o 
   4   0   6     2827.09     2946.47     40.21 o 
   6   0   6     7185.11     7336.11     99.28 o 
   8   0   6     1894.83     1670.19     78.72 o 
  10   0   6      531.58      485.54     20.61 o 
  12   0   6     6153.90     6029.85    138.53 o 
  14   0   6       92.20       65.76     31.42 o 
  16   0   6      475.65      427.03     28.44 o 
  18   0   6     1382.19     1339.10     49.14 o 
  20   0   6        5.51        6.28     10.89 o 
 -27   1   6      199.44      228.80     19.89 o 
 -25   1   6      259.00      221.00     12.03 o 
 -23   1   6       24.34       19.86      5.72 o 
 -21   1   6       18.02       19.68      7.07 o 
 -19   1   6      298.83      313.01     17.56 o 
 -17   1   6      234.45      199.13     11.52 o 
 -15   1   6      249.51      231.50     16.84 o 
 -13   1   6     1744.15     1967.71     34.38 o 
 -11   1   6     1537.97     1667.71     44.91 o 
  -9   1   6     2260.86     2320.77     18.71 o 
  -7   1   6        5.42        9.25      5.37 o 
  -5   1   6      753.13      715.88     13.54 o 
  -3   1   6      328.03      417.85     12.74 o 
  -1   1   6     1453.45     1588.37     15.61 o 
   1   1   6     6415.14     6822.81     83.48 o 
   3   1   6     1139.77     1168.84     18.54 o 
   5   1   6      158.94      198.67      5.26 o 
   7   1   6     1343.74     1413.85     19.06 o 
   9   1   6     1964.59     1928.03     29.98 o 
  11   1   6       67.31       40.79     11.89 o 
  13   1   6      161.12      188.87     16.41 o 
  15   1   6      225.29      190.26     46.32 o 
  17   1   6        1.40       -0.71     20.24 o 
  19   1   6      179.12      146.22     71.51 o 
 -26   2   6        3.76       30.37     18.03 o 
 -24   2   6      755.52      712.99     46.65 o 
 -22   2   6     1337.03     1342.49     23.54 o 
 -20   2   6     1136.02     1206.59     19.37 o 
 -18   2   6     7499.54     7616.13     93.44 o 
 -16   2   6     1173.42     1114.04     29.50 o 
 -14   2   6      121.10      128.58     19.47 o 
 -12   2   6     4407.49     4406.03     53.80 o 
 -10   2   6      357.47      360.74      9.62 o 
  -8   2   6      236.37      190.57     10.56 o 
  -6   2   6     6560.87     6934.50    121.71 o 
  -4   2   6      769.69      654.51     11.33 o 
  -2   2   6     2175.57     2217.38     66.90 o 
   0   2   6      920.81      823.10     11.42 o 
   2   2   6     1450.51     1479.57     10.01 o 
   4   2   6      636.54      688.88     15.30 o 
   6   2   6     1483.87     1454.95     15.83 o 
   8   2   6      769.61      722.40     20.04 o 
  10   2   6     4389.93     4347.08     37.38 o 
  12   2   6       15.49       10.19      7.32 o 
  14   2   6      268.41      288.46     15.78 o 
  16   2   6      333.11      362.32     15.32 o 
  18   2   6     1232.39     1317.26     48.53 o 
 -25   3   6       42.40       36.83     12.65 o 
 -23   3   6     1778.63     1785.69     40.98 o 
 -21   3   6      483.50      493.68     31.95 o 
 -19   3   6      148.99      156.07     22.06 o 
 -17   3   6       94.14       88.00     14.67 o 
 -15   3   6     1184.40     1182.55     19.49 o 
 -13   3   6        9.04        3.70      5.36 o 
 -11   3   6     2331.46     2545.80     35.73 o 
  -9   3   6       28.79       51.74     10.53 o 
  -7   3   6        0.17       11.48      7.76 o 
  -5   3   6     1221.73     1298.47     18.47 o 
  -3   3   6      575.95      540.57     10.80 o 
  -1   3   6      410.37      543.00     12.72 o 
   1   3   6     2078.68     2034.24     58.74 o 
   3   3   6       54.11       50.58      6.84 o 
   5   3   6     2575.41     2536.03     43.71 o 
   7   3   6      238.91      229.96     14.36 o 
   9   3   6      252.02      225.60      8.32 o 
  11   3   6      732.73      727.87     19.19 o 
  13   3   6      885.27      839.28     31.05 o 
  15   3   6      618.19      566.13     22.81 o 
  17   3   6      905.52      893.24     41.08 o 
  19   3   6        8.28       -5.15     17.55 o 
 -26   4   6      137.70       99.50     35.26 o 
 -24   4   6     1519.88     1540.65     35.02 o 
 -22   4   6      763.84      778.22     45.17 o 
 -20   4   6      534.71      483.39     20.34 o 
 -18   4   6      172.31      164.12     10.51 o 
 -16   4   6     1308.20     1246.89     22.61 o 
 -14   4   6      162.80      131.97      7.58 o 
 -12   4   6     3643.76     3541.68     40.73 o 
 -10   4   6       85.66       88.16     11.80 o 
  -8   4   6     4527.80     4566.93     56.79 o 
  -6   4   6     3242.73     3077.49     85.47 o 
  -4   4   6       49.33       52.01     16.63 o 
  -2   4   6     1257.75     1325.35     25.61 o 
   0   4   6     2154.67     2159.11     28.83 o 
   2   4   6       89.54       99.97     13.79 o 
   4   4   6        1.87        5.75      3.91 o 
   6   4   6      127.48       99.23      8.50 o 
   8   4   6       74.89       79.53      6.68 o 
  10   4   6      823.99      799.23     20.86 o 
  12   4   6     1645.58     1613.96     58.74 o 
  14   4   6      405.78      453.42     35.26 o 
  16   4   6      138.00      101.76     39.14 o 
  18   4   6     1787.23     2003.07     74.46 o 
 -25   5   6       23.11       10.66     11.22 o 
 -23   5   6      507.00      489.19     18.31 o 
 -21   5   6      273.30      270.74     29.08 o 
 -19   5   6     1373.92     1346.33     39.78 o 
 -17   5   6      442.98      450.16     21.80 o 
 -15   5   6      765.64      764.52     27.23 o 
 -13   5   6     3629.50     3499.04     35.03 o 
 -11   5   6      257.05      202.47     15.43 o 
  -9   5   6     1118.69     1102.32     18.32 o 
  -7   5   6      267.99      198.08     10.66 o 
  -5   5   6     1186.31     1180.51     19.78 o 
  -3   5   6      695.25      760.86     18.43 o 
  -1   5   6     2208.15     2103.81     28.48 o 
   1   5   6     3119.44     3144.46     80.41 o 
   3   5   6        2.37        5.27      4.70 o 
   5   5   6    10556.50    10640.53    137.25 o 
   7   5   6     1896.85     1795.28     28.09 o 
   9   5   6      799.23      783.78     16.31 o 
  11   5   6     3735.15     3792.09     68.40 o 
  13   5   6      360.64      353.35     24.36 o 
  15   5   6     1297.57     1446.88     60.14 o 
  17   5   6      591.35      469.50     25.64 o 
 -22   6   6      711.92      707.67     24.05 o 
 -20   6   6      865.32      792.98     25.48 o 
 -18   6   6     1750.93     1784.37     46.98 o 
 -16   6   6     2122.90     2151.51     38.18 o 
 -14   6   6     1280.28     1164.09     24.06 o 
 -12   6   6     6483.53     6533.62     79.08 o 
 -10   6   6      303.82      337.15     11.61 o 
  -8   6   6     1154.87     1027.54     21.18 o 
  -6   6   6      368.71      378.77     10.48 o 
  -4   6   6      350.22      407.91     15.57 o 
  -2   6   6      391.68      402.12     13.26 o 
   0   6   6      296.22      279.19     14.00 o 
   2   6   6     1324.16     1272.96     20.62 o 
   4   6   6     1825.08     1885.40     42.76 o 
   6   6   6      640.61      610.70     12.20 o 
   8   6   6      393.76      359.88     21.25 o 
  10   6   6       67.05       61.11     17.83 o 
  12   6   6      693.85      702.00     22.44 o 
  14   6   6     1131.34     1211.66     49.73 o 
  16   6   6       60.89       85.28     23.48 o 
 -21   7   6        8.67       19.49     10.11 o 
 -19   7   6     1037.50     1094.43     26.61 o 
 -17   7   6     1713.74     1561.72     61.93 o 
 -15   7   6      792.03      720.19     20.83 o 
 -13   7   6      161.59      150.38     30.35 o 
 -11   7   6      831.71      715.76     28.27 o 
  -9   7   6       51.43       50.56     10.75 o 
  -7   7   6      414.17      389.16     13.01 o 
  -5   7   6     6006.14     5852.08     67.61 o 
  -3   7   6       14.73       14.33      6.04 o 
  -1   7   6     1021.66      939.03     31.48 o 
   1   7   6     3885.65     3654.64     50.50 o 
   3   7   6       46.27       34.12      7.93 o 
   5   7   6     1068.13     1047.90     18.16 o 
   7   7   6     3657.49     3657.65     63.04 o 
   9   7   6      748.03      785.31     31.05 o 
  11   7   6     1723.94     1794.61     44.23 o 
  13   7   6      155.90      149.47     75.40 o 
 -18   8   6      333.59      340.59     15.05 o 
 -16   8   6      119.16      121.64     31.26 o 
 -14   8   6       85.76       52.81     15.58 o 
 -12   8   6      172.98      198.30     22.54 o 
 -10   8   6      313.89      274.33     14.37 o 
  -8   8   6      544.99      528.94     14.68 o 
  -6   8   6      155.82      161.22     15.99 o 
  -4   8   6        6.23       -4.14      6.24 o 
  -2   8   6       22.21        7.02      5.03 o 
   0   8   6       98.57       60.91     10.43 o 
   2   8   6      406.85      385.21     11.62 o 
   4   8   6       25.82       24.87      7.73 o 
   6   8   6      388.88      479.57     25.78 o 
   8   8   6       12.04        8.80      6.55 o 
  10   8   6        0.02        7.63     10.38 o 
  12   8   6       45.50       35.61     15.53 o 
 -15   9   6        0.09        2.53      7.52 o 
 -13   9   6      142.17      120.38     28.27 o 
 -11   9   6      412.93      458.64     17.53 o 
  -9   9   6      295.36      263.84     23.52 o 
  -7   9   6      679.76      724.56     27.17 o 
  -5   9   6      434.89      476.58     22.22 o 
  -3   9   6      936.80      809.25     34.81 o 
  -1   9   6     1804.18     1856.78     34.80 o 
   1   9   6      636.34      597.56     20.40 o 
   3   9   6       22.65       28.75     10.86 o 
   5   9   6      123.31      126.52     19.45 o 
   7   9   6      539.37      511.37     16.94 o 
   9   9   6        1.27       11.23     14.92 o 
 -12  10   6      753.39      787.33     22.04 o 
 -10  10   6       10.40        7.31      9.95 o 
  -8  10   6        4.02       10.09      6.42 o 
  -6  10   6       38.45       14.45      8.71 o 
  -4  10   6      229.58      211.72     19.87 o 
  -2  10   6       62.55       57.28     18.37 o 
   0  10   6      196.07      194.56     13.87 o 
   2  10   6       43.61       31.94     11.83 o 
   4  10   6      522.17      505.52     26.80 o 
 -27   1   7     3054.69     2919.87     99.17 o 
 -25   1   7     2956.01     3117.72     50.70 o 
 -23   1   7      133.56      129.37     21.52 o 
 -21   1   7     4529.48     4568.26     59.68 o 
 -19   1   7     1986.96     1930.60     27.17 o 
 -17   1   7     1781.37     1873.19     41.52 o 
 -15   1   7      946.11      855.18     17.02 o 
 -13   1   7      105.17       96.01     14.90 o 
 -11   1   7      522.55      591.20     14.12 o 
  -9   1   7      739.27      700.60     15.25 o 
  -7   1   7     2337.51     2418.09     32.02 o 
  -5   1   7     8720.32     9611.04     94.27 o 
  -3   1   7     1547.12     1546.70     19.90 o 
  -1   1   7     5927.33     6355.83     57.65 o 
   1   1   7     2308.97     2325.99     24.20 o 
   3   1   7     1959.82     1843.73     33.81 o 
   5   1   7     6493.59     6594.12     63.35 o 
   7   1   7      416.04      396.01     10.58 o 
   9   1   7     8316.51     8238.86     67.69 o 
  11   1   7     1499.74     1510.84     57.46 o 
  13   1   7        4.95        2.33      8.35 o 
  15   1   7     2580.68     2470.80     93.85 o 
  17   1   7      588.20      617.03     48.45 o 
 -26   2   7        1.98        4.33      7.60 o 
 -24   2   7      690.10      649.80     18.92 o 
 -22   2   7        4.39       12.75      3.81 o 
 -20   2   7        0.51       -1.23      5.24 o 
 -18   2   7     6807.35     7103.95     82.65 o 
 -16   2   7      461.85      506.96     19.35 o 
 -14   2   7     3964.95     3976.31     44.78 o 
 -12   2   7     2834.75     2977.09     38.32 o 
 -10   2   7        9.18        7.96      7.59 o 
  -8   2   7     1070.72      865.12     47.67 o 
  -6   2   7      216.46      275.85     11.00 o 
  -4   2   7     1036.54     1026.64     19.47 o 
  -2   2   7      347.93      281.52      9.90 o 
   0   2   7      893.25     1022.35     17.80 o 
   2   2   7       33.83       27.49      6.49 o 
   4   2   7     1090.55     1057.77     22.53 o 
   6   2   7      365.91      394.17      8.51 o 
   8   2   7      828.66      770.74      5.27 o 
  10   2   7        6.18        3.33      3.01 o 
  12   2   7      679.02      636.76     25.78 o 
  14   2   7        0.32        3.08      9.81 o 
  16   2   7      246.33      239.51     14.69 o 
 -25   3   7      307.96      311.30     25.07 o 
 -23   3   7       14.05       11.94      8.78 o 
 -21   3   7      217.06      188.49      9.63 o 
 -19   3   7     1844.89     1811.43     27.16 o 
 -17   3   7      235.25      222.53      8.27 o 
 -15   3   7      743.11      656.70     14.05 o 
 -13   3   7      969.40      909.92     26.10 o 
 -11   3   7       17.09       30.09      9.04 o 
  -9   3   7       19.33       46.26     10.91 o 
  -7   3   7     2633.19     2683.10     36.67 o 
  -5   3   7       70.59       77.29     11.73 o 
  -3   3   7      924.80      805.24     20.59 o 
  -1   3   7     8607.04     8557.22     87.79 o 
   1   3   7        5.00       12.13      4.02 o 
   3   3   7     1420.40     1397.40     24.55 o 
   5   3   7    17037.21    17563.67    131.17 o 
   7   3   7      486.10      494.70     14.25 o 
   9   3   7     2490.64     2448.84     35.16 o 
  11   3   7     3351.60     3246.61    140.73 o 
  13   3   7     1377.76     1349.21     34.50 o 
  15   3   7     1621.08     1777.04     63.91 o 
  17   3   7     1400.10     1437.33     57.71 o 
 -26   4   7      352.65      345.15     15.11 o 
 -24   4   7      151.00      112.52     31.30 o 
 -22   4   7       32.13       21.81      8.24 o 
 -20   4   7      249.27      246.71     17.36 o 
 -18   4   7       57.14       48.76      9.39 o 
 -16   4   7      285.48      283.59     11.37 o 
 -14   4   7     4537.20     4625.20     65.82 o 
 -12   4   7       85.81       58.44      9.32 o 
 -10   4   7     2545.05     2568.57     37.35 o 
  -8   4   7     4685.93     4771.36     60.78 o 
  -6   4   7      168.75      171.94     28.26 o 
  -4   4   7     3461.77     3373.80     58.66 o 
  -2   4   7      238.92      234.70     12.11 o 
   0   4   7       31.55       42.39     12.01 o 
   2   4   7     5813.73     6032.40     65.82 o 
   4   4   7       81.75       70.74      8.03 o 
   6   4   7     2758.27     2633.19     29.12 o 
   8   4   7       82.72       83.99     17.23 o 
  10   4   7      153.59      170.11     20.39 o 
  12   4   7      885.82      968.56     46.84 o 
  14   4   7      231.81      174.45     62.30 o 
  16   4   7      636.73      567.23     39.43 o 
 -23   5   7       61.55       49.34     17.37 o 
 -21   5   7      639.09      640.26     18.39 o 
 -19   5   7      710.22      693.51     34.86 o 
 -17   5   7     1025.42     1041.72     26.32 o 
 -15   5   7       57.17       47.92     10.88 o 
 -13   5   7     6493.97     6255.93     90.50 o 
 -11   5   7      926.35      856.49     16.60 o 
  -9   5   7     1880.62     1796.13     29.23 o 
  -7   5   7     3843.53     3847.20     45.88 o 
  -5   5   7     1442.52     1320.24     28.81 o 
  -3   5   7     2304.78     2313.08     67.07 o 
  -1   5   7     3828.66     3759.36     96.50 o 
   1   5   7      774.49      751.87     14.88 o 
   3   5   7     8371.23     8538.96     93.94 o 
   5   5   7      397.13      402.39     10.01 o 
   7   5   7      545.22      532.73     10.35 o 
   9   5   7      269.97      252.45     14.34 o 
  11   5   7      628.11      630.34     14.85 o 
  13   5   7      552.68      614.48     37.77 o 
  15   5   7      983.62     1012.99     50.56 o 
 -22   6   7       95.81       59.21     13.71 o 
 -20   6   7      620.84      729.52     21.29 o 
 -18   6   7     7767.48     7890.85    135.43 o 
 -16   6   7     1216.40     1247.76     30.51 o 
 -14   6   7     5559.33     5770.81     42.70 o 
 -12   6   7     1603.95     1460.17     28.75 o 
 -10   6   7     1552.99     1700.04     25.09 o 
  -8   6   7     5479.44     5148.39     42.78 o 
  -6   6   7      622.61      593.17     19.44 o 
  -4   6   7     1991.38     1833.56     40.11 o 
  -2   6   7     1025.05      978.44     20.45 o 
   0   6   7       46.30       50.83      9.41 o 
   2   6   7      305.04      311.57     13.90 o 
   4   6   7     1550.81     1529.95     29.63 o 
   6   6   7      379.16      338.55     12.09 o 
   8   6   7      212.12      209.83     13.67 o 
  10   6   7     1487.22     1522.38     39.72 o 
  12   6   7       59.68       40.01     27.97 o 
  14   6   7       13.49       24.10     21.62 o 
 -21   7   7      159.93      121.87     31.34 o 
 -19   7   7        2.87       12.53      8.17 o 
 -17   7   7     2089.49     2043.06     62.92 o 
 -15   7   7     3064.45     2985.92     62.68 o 
 -13   7   7      522.41      514.42     25.87 o 
 -11   7   7      202.88      181.26     27.36 o 
  -9   7   7     1607.96     1506.04     27.94 o 
  -7   7   7      649.33      599.57     18.68 o 
  -5   7   7      656.02      504.31     35.23 o 
  -3   7   7       71.76       65.40     10.67 o 
  -1   7   7       71.59       34.92     10.04 o 
   1   7   7       40.53       33.71      8.53 o 
   3   7   7        1.87       -4.92      7.71 o 
   5   7   7       88.59       89.39     13.84 o 
   7   7   7      985.86     1055.46     28.28 o 
   9   7   7        1.72        6.83      7.12 o 
  11   7   7      211.52      181.17     22.40 o 
  13   7   7      145.86      148.21     67.17 o 
 -18   8   7      681.81      689.64     29.95 o 
 -16   8   7      238.33      208.92     39.74 o 
 -14   8   7      795.19      783.57     22.68 o 
 -12   8   7     2764.40     2749.35     72.22 o 
 -10   8   7      161.82      152.73     29.71 o 
  -8   8   7     2458.49     2460.76     38.73 o 
  -6   8   7     1582.36     1481.17     26.87 o 
  -4   8   7      959.84      956.82     20.92 o 
  -2   8   7     3839.39     3817.14     57.17 o 
   0   8   7      477.64      454.14     12.39 o 
   2   8   7     1600.05     1583.42     29.93 o 
   4   8   7      624.24      665.01     22.14 o 
   6   8   7     1149.48     1179.13     25.83 o 
   8   8   7      375.52      391.88     17.17 o 
  10   8   7      311.84      350.25     20.38 o 
 -15   9   7      109.51      123.18     19.35 o 
 -13   9   7      362.16      403.57     13.58 o 
 -11   9   7        7.82        2.06     14.27 o 
  -9   9   7        3.09       14.10      6.53 o 
  -7   9   7      527.08      496.49     19.88 o 
  -5   9   7      360.84      320.46     21.40 o 
  -3   9   7      818.84      710.18     19.69 o 
  -1   9   7       18.97       29.65     12.63 o 
   1   9   7      102.56       54.59     12.15 o 
   3   9   7      288.32      266.04     25.39 o 
   5   9   7       32.68       20.86      8.59 o 
   7   9   7      213.49      207.08     28.90 o 
 -10  10   7      719.60      715.34     24.41 o 
  -8  10   7     1291.88     1202.26     93.46 o 
  -6  10   7      215.72      256.53     15.51 o 
  -4  10   7      206.75      191.33     31.35 o 
  -2  10   7     2047.45     2140.31     94.82 o 
   0  10   7       26.22       31.45      8.80 o 
   2  10   7      124.75       93.60     22.23 o 
 -26   0   8     3031.68     3099.73     67.02 o 
 -24   0   8     6238.26     6173.50    139.03 o 
 -22   0   8     7242.43     7916.41    157.33 o 
 -20   0   8     4040.78     4239.91     77.69 o 
 -18   0   8      528.72      520.90     19.12 o 
 -16   0   8     1269.06     1103.10     46.40 o 
 -14   0   8     2048.28     2085.07     99.62 o 
 -12   0   8     1265.19     1383.76     31.24 o 
 -10   0   8     3533.62     3502.89     56.97 o 
  -8   0   8     1443.16     1267.93     56.29 o 
  -6   0   8        0.42       21.25     12.71 o 
  -4   0   8     5183.34     5060.37     76.75 o 
  -2   0   8     4902.62     4932.43     75.04 o 
   0   0   8       48.88       58.54     13.66 o 
   2   0   8      478.24      455.67     17.30 o 
   4   0   8     1613.05     1455.82     20.89 o 
   6   0   8      564.61      479.16      7.02 o 
   8   0   8      226.82      298.67     20.25 o 
  10   0   8       36.17       25.68     19.03 o 
  12   0   8      196.04      209.86     51.92 o 
  14   0   8     1629.07     1718.42     62.50 o 
  16   0   8        1.97       13.27     19.19 o 
 -27   1   8      830.70      724.36     21.71 o 
 -25   1   8      271.95      262.02     11.96 o 
 -23   1   8     1183.10     1166.98     24.46 o 
 -21   1   8       38.04       41.75      9.28 o 
 -19   1   8      578.93      554.14     23.64 o 
 -17   1   8      367.82      323.27     16.23 o 
 -15   1   8     3491.57     3813.16     79.90 o 
 -13   1   8        1.26        2.31      7.91 o 
 -11   1   8      109.03      142.95     15.86 o 
  -9   1   8      732.51      694.35     15.11 o 
  -7   1   8      217.16      222.22     19.60 o 
  -5   1   8       10.20       27.24      6.88 o 
  -3   1   8     2108.91     2406.48     33.54 o 
  -1   1   8      124.02      124.00     17.71 o 
   1   1   8       15.95       19.69      4.17 o 
   3   1   8      477.80      510.40     10.88 o 
   5   1   8        0.09        3.02      1.92 o 
   7   1   8       55.20       26.67      5.68 o 
   9   1   8        3.05       15.22      9.29 o 
  11   1   8      170.85      118.94     32.31 o 
  13   1   8      148.43      178.17     33.87 o 
  15   1   8       86.45       60.52     13.27 o 
  17   1   8      494.14      524.70     16.79 o 
 -26   2   8     1023.60     1020.99     27.47 o 
 -24   2   8        5.14        6.09      4.77 o 
 -22   2   8      763.07      780.96     15.37 o 
 -20   2   8     5841.18     6147.92    111.41 o 
 -18   2   8      613.73      637.22     16.09 o 
 -16   2   8     6802.08     7031.25    133.25 o 
 -14   2   8     6529.20     6563.74     72.03 o 
 -12   2   8     3306.88     3443.95     42.32 o 
 -10   2   8    10138.19     9973.03    122.41 o 
  -8   2   8     3133.60     3161.22     37.78 o 
  -6   2   8     3456.86     3658.88     42.31 o 
  -4   2   8    12280.87    12173.41    219.43 o 
  -2   2   8      201.99      244.85     17.16 o 
   0   2   8      702.96      703.22     14.62 o 
   2   2   8     3876.76     3835.16     45.14 o 
   4   2   8     3115.71     3113.75     32.62 o 
   6   2   8      682.36      693.84     28.33 o 
   8   2   8     7734.36     7442.09     96.70 o 
  10   2   8      511.97      505.21     21.30 o 
  12   2   8      464.42      435.12     39.71 o 
  14   2   8     1969.51     1951.59     49.29 o 
  16   2   8      602.49      567.94     33.49 o 
 -25   3   8      108.87       82.26     17.94 o 
 -23   3   8     1492.66     1418.78     33.69 o 
 -21   3   8      104.07      101.85     18.03 o 
 -19   3   8      284.23      280.55     10.11 o 
 -17   3   8      426.64      435.25     23.85 o 
 -15   3   8      484.99      457.26     13.53 o 
 -13   3   8      417.54      420.53     19.63 o 
 -11   3   8      291.07      262.56     13.87 o 
  -9   3   8     2909.70     2805.40     39.25 o 
  -7   3   8       44.26       29.87      9.26 o 
  -5   3   8      152.66      121.46     15.74 o 
  -3   3   8     5595.24     5430.31     65.43 o 
  -1   3   8      136.97      138.45     11.38 o 
   1   3   8     7902.94     8091.84    105.09 o 
   3   3   8     1390.05     1338.75     23.63 o 
   5   3   8     3552.26     3559.45     73.17 o 
   7   3   8        7.29       18.45      4.04 o 
   9   3   8      479.58      503.56     37.78 o 
  11   3   8       22.91       23.30      9.11 o 
  13   3   8      132.23      104.24     26.55 o 
  15   3   8       83.39       61.74     30.38 o 
 -24   4   8       38.62       22.12      7.54 o 
 -22   4   8     1000.47      981.02     47.88 o 
 -20   4   8      401.08      429.04     22.06 o 
 -18   4   8       29.43       17.02      7.24 o 
 -16   4   8     2426.29     2358.63     39.05 o 
 -14   4   8     2709.40     2624.74     24.87 o 
 -12   4   8       30.64       13.89      6.74 o 
 -10   4   8     2622.47     2714.97     62.95 o 
  -8   4   8     3436.29     3441.49     42.53 o 
  -6   4   8      129.80      171.47     28.20 o 
  -4   4   8     1742.51     1692.25     27.78 o 
  -2   4   8     4821.52     4799.31     53.97 o 
   0   4   8     3357.44     3375.49     48.31 o 
   2   4   8     4269.98     4252.98     60.12 o 
   4   4   8      117.71      106.54     11.46 o 
   6   4   8     2365.77     2376.73     33.92 o 
   8   4   8      385.74      375.90     17.45 o 
  10   4   8      786.38      701.35     18.96 o 
  12   4   8      176.87      134.93     54.19 o 
  14   4   8      282.37      310.51     31.28 o 
 -23   5   8       36.82       41.93     11.94 o 
 -21   5   8      167.02      149.38     38.05 o 
 -19   5   8     1032.34     1029.63     41.40 o 
 -17   5   8       65.03       47.61     12.36 o 
 -15   5   8      836.05      868.16     20.54 o 
 -13   5   8      482.77      468.86     17.21 o 
 -11   5   8      286.68      272.98     20.24 o 
  -9   5   8     2738.88     2521.46     31.99 o 
  -7   5   8      590.41      596.86     16.96 o 
  -5   5   8     2033.38     2044.52     32.51 o 
  -3   5   8     2503.11     2475.57     39.64 o 
  -1   5   8     2277.54     2404.01     47.04 o 
   1   5   8     1846.11     1861.28     48.24 o 
   3   5   8     1276.15     1215.48     18.30 o 
   5   5   8      973.23     1002.71     18.75 o 
   7   5   8      619.64      636.68     20.55 o 
   9   5   8      922.12      937.67     22.05 o 
  11   5   8      105.75      107.63     49.70 o 
  13   5   8     1718.37     1919.42     83.89 o 
 -22   6   8       93.45       71.87     12.97 o 
 -20   6   8       25.58       29.33     10.20 o 
 -18   6   8     2914.38     2746.61     55.11 o 
 -16   6   8        0.85       -4.29     11.73 o 
 -14   6   8       56.19       50.66      9.53 o 
 -12   6   8     1311.07     1248.59     26.24 o 
 -10   6   8      457.18      381.44     15.47 o 
  -8   6   8      270.08      232.02     11.71 o 
  -6   6   8      315.99      285.97     12.14 o 
  -4   6   8      639.62      632.59     15.75 o 
  -2   6   8     1629.01     1588.64     23.14 o 
   0   6   8      245.28      255.41     18.10 o 
   2   6   8     2484.81     2422.87     60.52 o 
   4   6   8      165.14      152.46     14.95 o 
   6   6   8      197.12      176.00     10.65 o 
   8   6   8      128.15       97.46     28.70 o 
  10   6   8       50.10       48.89     17.02 o 
  12   6   8      177.16      159.79     83.24 o 
 -21   7   8     1307.80     1436.25     47.84 o 
 -19   7   8      340.05      305.90     20.15 o 
 -17   7   8      257.67      287.26     26.28 o 
 -15   7   8      657.02      785.01     32.55 o 
 -13   7   8      429.98      398.92     23.73 o 
 -11   7   8       53.61       23.50      7.44 o 
  -9   7   8     1049.01     1002.67     21.61 o 
  -7   7   8      978.20      845.89     20.18 o 
  -5   7   8      228.52      211.28     13.11 o 
  -3   7   8      483.22      466.24     24.67 o 
  -1   7   8        1.21       10.10      7.70 o 
   1   7   8        5.55       11.61      4.56 o 
   3   7   8     1401.50     1441.21     29.16 o 
   5   7   8      170.67      191.09     24.16 o 
   7   7   8      759.40      767.61     37.00 o 
   9   7   8     1423.54     1538.14     42.38 o 
  11   7   8      123.51      115.04     69.15 o 
 -18   8   8      233.85      202.96     35.58 o 
 -16   8   8       36.86       36.47      8.47 o 
 -14   8   8       13.32       26.70     10.07 o 
 -12   8   8      174.84      184.11     38.15 o 
 -10   8   8       13.65       19.31      7.10 o 
  -8   8   8     1488.85     1352.10     31.94 o 
  -6   8   8      665.94      631.46     21.05 o 
  -4   8   8      761.50      723.72     14.65 o 
  -2   8   8      420.94      417.13     14.33 o 
   0   8   8      167.64      141.44     10.79 o 
   2   8   8      859.56      846.32     22.48 o 
   4   8   8      220.29      237.71     13.48 o 
   6   8   8       17.46        8.79      8.57 o 
   8   8   8      638.70      634.61     32.56 o 
 -15   9   8      550.18      557.71     21.36 o 
 -13   9   8        1.43       11.37     10.22 o 
 -11   9   8     1363.40     1547.54     35.56 o 
  -9   9   8      994.42     1009.17     29.32 o 
  -7   9   8        2.55       12.65      5.47 o 
  -5   9   8      178.81      219.23     19.29 o 
  -3   9   8     1544.81     1516.00     32.00 o 
  -1   9   8        0.80       12.94      6.93 o 
   1   9   8      432.49      388.67     24.63 o 
   3   9   8     2585.29     2702.68     69.70 o 
   5   9   8      249.94      243.36     14.12 o 
  -8  10   8        2.92        0.77      6.98 o 
  -6  10   8       10.89        4.49      7.42 o 
  -4  10   8      265.82      269.07     30.96 o 
  -2  10   8       40.72       24.87      6.85 o 
 -27   1   9      558.19      570.87     18.72 o 
 -25   1   9      323.93      291.37     13.16 o 
 -23   1   9     2814.23     2842.41     49.35 o 
 -21   1   9     1210.98     1181.11     24.65 o 
 -19   1   9      575.53      577.80     17.66 o 
 -17   1   9     2628.96     2652.35     66.71 o 
 -15   1   9     1939.49     1978.95     31.51 o 
 -13   1   9     1182.49     1176.61     19.23 o 
 -11   1   9     3465.84     3454.67     88.06 o 
  -9   1   9      129.58      108.72     16.27 o 
  -7   1   9     2188.14     2261.36     30.81 o 
  -5   1   9     2721.62     2705.10     35.43 o 
  -3   1   9      774.71      929.02     21.17 o 
  -1   1   9      456.69      444.33     19.06 o 
   1   1   9     2842.57     2637.97     40.70 o 
   3   1   9      993.91      829.39     20.57 o 
   5   1   9     1113.56      956.28     11.84 o 
   7   1   9     2696.85     2567.73    105.98 o 
   9   1   9      506.68      506.99     16.15 o 
  11   1   9     1077.86     1172.87     34.87 o 
  13   1   9     2731.89     2724.60     62.06 o 
  15   1   9        5.17       22.38     20.72 o 
 -26   2   9      406.10      378.97     13.21 o 
 -24   2   9      466.16      429.07     24.71 o 
 -22   2   9     1449.12     1349.96     27.26 o 
 -20   2   9      358.96      337.71     10.76 o 
 -18   2   9     1044.11     1047.17     18.07 o 
 -16   2   9      260.42      271.44     15.93 o 
 -14   2   9       42.27       44.49     10.61 o 
 -12   2   9      975.09      990.56     26.77 o 
 -10   2   9      420.72      394.21     12.98 o 
  -8   2   9       37.13       27.12      8.03 o 
  -6   2   9      610.43      629.98     20.04 o 
  -4   2   9     3585.96     3555.08     54.43 o 
  -2   2   9        1.10       -7.44      7.44 o 
   0   2   9       79.08       74.32      9.77 o 
   2   2   9       93.51      100.86     14.42 o 
   4   2   9      979.95      993.99     15.97 o 
   6   2   9      278.73      342.79      8.00 o 
   8   2   9      310.54      290.60     29.39 o 
  10   2   9     1990.25     1905.66     45.41 o 
  12   2   9      318.36      315.64     15.04 o 
  14   2   9      164.38      220.58     18.22 o 
 -25   3   9      427.46      445.31     21.69 o 
 -23   3   9      721.68      750.00     21.69 o 
 -21   3   9      401.15      389.24     12.30 o 
 -19   3   9       72.73       57.94     11.40 o 
 -17   3   9     3220.38     3142.61     51.96 o 
 -15   3   9      228.35      230.55     17.99 o 
 -13   3   9     2247.60     2206.70     34.63 o 
 -11   3   9     3436.46     3445.40     74.21 o 
  -9   3   9     1736.28     1573.73     25.31 o 
  -7   3   9     1450.67     1530.88     25.80 o 
  -5   3   9     2390.39     2261.39     39.17 o 
  -3   3   9     1656.87     1637.91     23.12 o 
  -1   3   9        0.50        9.47      5.56 o 
   1   3   9       39.76       45.15      8.58 o 
   3   3   9     4082.59     4145.49     32.64 o 
   5   3   9       25.98       25.71      7.86 o 
   7   3   9     2037.32     2085.95     33.63 o 
   9   3   9     2230.22     2304.51     53.58 o 
  11   3   9      235.41      214.15     28.38 o 
  13   3   9     3360.55     3836.41     72.72 o 
  15   3   9     1201.56     1227.69     56.18 o 
 -24   4   9      619.72      634.02     26.61 o 
 -22   4   9      837.40      852.69     34.55 o 
 -20   4   9       11.95        6.56      7.98 o 
 -18   4   9      786.71      781.52     16.58 o 
 -16   4   9      834.18      790.65     24.28 o 
 -14   4   9     2554.37     2452.36     35.05 o 
 -12   4   9      498.64      447.49     11.83 o 
 -10   4   9     2240.98     2311.84     23.11 o 
  -8   4   9     3188.89     3266.34     57.84 o 
  -6   4   9     1077.56     1006.37     20.48 o 
  -4   4   9     7458.21     7525.50    102.13 o 
  -2   4   9     4765.23     4685.16     89.25 o 
   0   4   9    19707.66    20478.29    106.83 o 
   2   4   9     2211.61     2247.65     48.03 o 
   4   4   9       49.03       42.26      6.52 o 
   6   4   9     3660.27     3778.52     55.27 o 
   8   4   9      413.46      408.09     12.00 o 
  10   4   9       83.74       58.35     24.82 o 
  12   4   9      685.17      622.64     42.80 o 
  14   4   9      176.68       93.28     38.83 o 
 -23   5   9      319.98      336.32     37.17 o 
 -21   5   9        0.63       15.82      6.07 o 
 -19   5   9     1007.53     1080.73     29.16 o 
 -17   5   9       47.33       46.87      9.71 o 
 -15   5   9      255.85      231.53     11.52 o 
 -13   5   9      310.08      304.20     12.01 o 
 -11   5   9       40.47       38.25     10.77 o 
  -9   5   9     1354.73     1225.74     19.27 o 
  -7   5   9      104.76       83.20     11.24 o 
  -5   5   9       11.44       15.70      7.85 o 
  -3   5   9      564.63      524.73     14.58 o 
  -1   5   9      535.45      520.20     13.77 o 
   1   5   9     4236.66     4245.83     57.37 o 
   3   5   9     1998.39     1979.99     28.56 o 
   5   5   9      321.68      309.95      9.57 o 
   7   5   9      659.61      613.63     40.51 o 
   9   5   9      113.43      103.61     51.95 o 
  11   5   9     1022.01     1000.15     42.16 o 
 -22   6   9       48.01       26.66     11.73 o 
 -20   6   9      878.49      846.91     32.10 o 
 -18   6   9      162.63      131.89     19.98 o 
 -16   6   9      482.12      500.71     20.66 o 
 -14   6   9      410.20      422.20     13.14 o 
 -12   6   9        0.97        3.56      7.31 o 
 -10   6   9     2806.54     2653.01     67.51 o 
  -8   6   9        5.06        5.81      8.05 o 
  -6   6   9     1651.17     1588.34     27.45 o 
  -4   6   9     1786.09     1784.94     38.53 o 
  -2   6   9     2481.67     2549.79     35.81 o 
   0   6   9      685.53      725.99     16.39 o 
   2   6   9     1099.96     1124.90     22.47 o 
   4   6   9      725.87      678.73     17.07 o 
   6   6   9     1997.36     2026.68     42.04 o 
   8   6   9      266.05      294.10     28.79 o 
  10   6   9     1639.78     1817.75     73.84 o 
 -19   7   9      256.01      205.91     42.41 o 
 -17   7   9     2016.90     2255.54     44.73 o 
 -15   7   9       10.60       26.08     11.25 o 
 -13   7   9      114.49      126.19     26.73 o 
 -11   7   9      484.82      465.51     20.11 o 
  -9   7   9      227.12      177.80     29.42 o 
  -7   7   9      978.07      974.44     24.63 o 
  -5   7   9      401.92      412.27     14.60 o 
  -3   7   9      322.39      326.57     14.17 o 
  -1   7   9     2791.56     2771.49     46.52 o 
   1   7   9      289.36      313.08     14.78 o 
   3   7   9      317.16      300.56     11.66 o 
   5   7   9      346.09      333.66     45.52 o 
   7   7   9      749.03      686.17     21.22 o 
   9   7   9       21.89       22.27     17.96 o 
 -16   8   9      270.13      373.25     22.64 o 
 -14   8   9       72.92       49.85     17.10 o 
 -12   8   9      752.44      843.04     36.12 o 
 -10   8   9     1142.72     1265.90     25.65 o 
  -8   8   9        7.57       10.45      8.21 o 
  -6   8   9     1578.91     1781.33     32.18 o 
  -4   8   9      691.67      727.76     20.72 o 
  -2   8   9       72.77       55.19     11.71 o 
   0   8   9      738.58      764.85     17.12 o 
   2   8   9      469.57      420.79     21.11 o 
   4   8   9      360.95      358.52     29.03 o 
   6   8   9      892.71      874.50     28.00 o 
 -13   9   9        0.22       13.45      9.40 o 
 -11   9   9       42.46       29.86     15.16 o 
  -9   9   9        6.54        8.39      9.41 o 
  -7   9   9       53.38       55.61     13.38 o 
  -5   9   9      183.15      178.96     27.99 o 
  -3   9   9      291.67      279.59     10.80 o 
  -1   9   9       30.59       27.56      8.35 o 
   1   9   9      538.70      524.42     34.85 o 
 -26   0  10       63.03       37.60     20.94 o 
 -24   0  10      138.46      133.36     42.47 o 
 -22   0  10     1987.97     1861.49     87.73 o 
 -20   0  10     1295.41     1262.70     30.06 o 
 -18   0  10       64.41      105.26     17.64 o 
 -16   0  10      124.89      153.94     33.77 o 
 -14   0  10     2411.08     2431.03     42.05 o 
 -12   0  10     1356.92     1202.20     29.78 o 
 -10   0  10      454.41      439.43     20.96 o 
  -8   0  10     6332.97     6225.31    102.11 o 
  -6   0  10      162.86      147.55     36.16 o 
  -4   0  10       17.46       23.51      7.72 o 
  -2   0  10     4135.51     3974.91     92.03 o 
   0   0  10     1710.78     1661.88     37.56 o 
   2   0  10     1019.88     1107.77     18.96 o 
   4   0  10    11691.16    11158.80    170.95 o 
   6   0  10        5.83       30.46     15.89 o 
   8   0  10       76.86       34.72     13.71 o 
  10   0  10     1814.14     1920.99     69.49 o 
  12   0  10      202.92      269.44     17.78 o 
  14   0  10       44.75       28.95     24.11 o 
 -25   1  10      193.45      121.70     18.64 o 
 -23   1  10       28.34       24.06      8.61 o 
 -21   1  10      157.40      148.90     22.76 o 
 -19   1  10       11.38       14.15      9.47 o 
 -17   1  10       48.40       48.02     10.89 o 
 -15   1  10      465.37      459.94     18.56 o 
 -13   1  10        8.31       15.65      8.26 o 
 -11   1  10      456.33      432.02     11.76 o 
  -9   1  10      147.74      125.82     14.62 o 
  -7   1  10     1399.39     1401.22     39.23 o 
  -5   1  10       13.01        8.68      8.28 o 
  -3   1  10     1034.35     1001.20     19.46 o 
  -1   1  10      556.17      580.54     12.69 o 
   1   1  10        3.68        1.32      5.80 o 
   3   1  10      387.51      293.70     12.98 o 
   5   1  10      413.14      340.93     18.41 o 
   7   1  10      603.91      523.94     22.55 o 
   9   1  10      442.48      460.93     19.04 o 
  11   1  10      588.16      532.19     22.48 o 
  13   1  10      859.97      885.29     37.80 o 
 -26   2  10      664.03      693.10     23.89 o 
 -24   2  10       90.06      102.48     13.85 o 
 -22   2  10       20.67       25.91      7.95 o 
 -20   2  10      125.05       87.68     15.23 o 
 -18   2  10      792.01      810.47     23.91 o 
 -16   2  10     1269.00     1243.32     20.90 o 
 -14   2  10       28.97       22.04      9.31 o 
 -12   2  10     3000.42     2915.48     59.12 o 
 -10   2  10     1910.43     1848.94     31.96 o 
  -8   2  10     1799.93     1772.46     29.99 o 
  -6   2  10     9429.47     9401.08    122.88 o 
  -4   2  10     1337.03     1372.52     29.77 o 
  -2   2  10     1018.97     1003.11     28.73 o 
   0   2  10     1809.47     1748.53     45.81 o 
   2   2  10      245.28      273.21     13.17 o 
   4   2  10      255.09      257.50      7.54 o 
   6   2  10      332.15      264.37     13.48 o 
   8   2  10      185.54      180.46     23.06 o 
  10   2  10       55.15       58.36     31.80 o 
  12   2  10       60.38       39.38     17.06 o 
 -25   3  10      825.98      787.89     52.25 o 
 -23   3  10      426.97      422.44     16.71 o 
 -21   3  10       20.36       13.09      7.15 o 
 -19   3  10     1902.46     1910.79     43.76 o 
 -17   3  10      136.83      145.11     22.62 o 
 -15   3  10      635.86      642.90     16.38 o 
 -13   3  10        6.13        7.19      4.59 o 
 -11   3  10     1144.58     1151.79     29.78 o 
  -9   3  10      286.16      300.06     24.60 o 
  -7   3  10     5527.30     5788.04    100.53 o 
  -5   3  10     1337.63     1278.09     24.75 o 
  -3   3  10     1094.61     1116.60     25.94 o 
  -1   3  10        0.16       -0.33      8.73 o 
   1   3  10     1368.66     1381.68     20.25 o 
   3   3  10      618.64      669.88     10.29 o 
   5   3  10      126.65      148.30     33.31 o 
   7   3  10     1767.01     1733.70     43.45 o 
   9   3  10        5.92       22.91      8.25 o 
  11   3  10     1100.69     1142.29     35.90 o 
  13   3  10       51.86       39.24     16.30 o 
 -24   4  10      848.59      813.82     24.50 o 
 -22   4  10      203.80      113.26     20.14 o 
 -20   4  10      401.38      380.81     15.22 o 
 -18   4  10     1320.74     1270.37     26.32 o 
 -16   4  10       62.72       49.87     14.48 o 
 -14   4  10      807.03      761.01     12.99 o 
 -12   4  10      876.86      895.99     39.86 o 
 -10   4  10       79.35       85.65     14.11 o 
  -8   4  10     1059.81     1030.11     16.93 o 
  -6   4  10     1641.43     1602.00     21.75 o 
  -4   4  10      659.76      603.06     16.39 o 
  -2   4  10     4402.99     4415.31     96.59 o 
   0   4  10     2951.16     3007.81     37.68 o 
   2   4  10       77.32       74.63     11.75 o 
   4   4  10     1904.74     1929.99     31.27 o 
   6   4  10      779.00      742.93     39.73 o 
   8   4  10      517.34      586.15     47.18 o 
  10   4  10     1304.18     1394.85     99.86 o 
  12   4  10      358.98      323.64    103.32 o 
 -23   5  10       43.31       59.92     20.57 o 
 -21   5  10      716.53      678.86     27.68 o 
 -19   5  10     1420.54     1442.32     39.83 o 
 -17   5  10      222.98      203.22     14.07 o 
 -15   5  10      689.17      761.06     19.33 o 
 -13   5  10      860.39      839.02     27.86 o 
 -11   5  10      402.90      426.37     18.44 o 
  -9   5  10       11.64       17.90      5.06 o 
  -7   5  10      304.39      295.41     18.72 o 
  -5   5  10      242.92      254.20     16.00 o 
  -3   5  10      835.27      792.41     16.07 o 
  -1   5  10       56.81       62.63     10.55 o 
   1   5  10      176.17      200.12     22.36 o 
   3   5  10     1412.18     1372.41     33.55 o 
   5   5  10      665.24      659.22     30.62 o 
   7   5  10      749.49      737.18     21.43 o 
   9   5  10      132.55      170.53     59.42 o 
  11   5  10      985.36      970.98     49.81 o 
 -20   6  10     1515.99     1535.12     34.91 o 
 -18   6  10      189.74      188.78     35.23 o 
 -16   6  10      769.04      763.14     27.45 o 
 -14   6  10     2054.93     2231.69     46.18 o 
 -12   6  10      414.99      427.19     22.03 o 
 -10   6  10      946.88      869.84     19.53 o 
  -8   6  10      288.15      337.04     18.02 o 
  -6   6  10       16.29       20.56      6.52 o 
  -4   6  10       16.45       10.00      6.12 o 
  -2   6  10     2596.53     2640.15     43.19 o 
   0   6  10       11.99        2.60      5.93 o 
   2   6  10      332.45      327.16     16.37 o 
   4   6  10     1482.81     1583.06     33.67 o 
   6   6  10      639.42      617.26     29.91 o 
   8   6  10        0.54       -8.94     24.41 o 
 -19   7  10      721.59      654.02     22.69 o 
 -17   7  10       90.12      100.06     18.35 o 
 -15   7  10     1170.41     1109.47     41.86 o 
 -13   7  10      498.09      598.51     29.49 o 
 -11   7  10       20.96       12.79      6.19 o 
  -9   7  10     1678.40     1632.61     34.51 o 
  -7   7  10     1474.11     1576.26     31.25 o 
  -5   7  10        4.35        0.67      7.79 o 
  -3   7  10     1260.81     1175.92     47.73 o 
  -1   7  10      236.47      274.45     11.35 o 
   1   7  10      919.51      948.17     19.24 o 
   3   7  10      423.31      420.28     19.06 o 
   5   7  10     1255.28     1340.13     80.33 o 
   7   7  10      428.60      428.49     33.02 o 
 -16   8  10       35.26       30.63     13.23 o 
 -14   8  10      257.49      306.29     16.97 o 
 -12   8  10       21.71       26.32     10.59 o 
 -10   8  10       20.69       13.46      6.43 o 
  -8   8  10       42.23       55.78     10.07 o 
  -6   8  10       53.82       39.70     10.82 o 
  -4   8  10        0.07        7.39      5.83 o 
  -2   8  10       63.89       36.07      7.36 o 
   0   8  10        0.43        3.59      6.45 o 
   2   8  10       56.48       40.99     11.83 o 
  -9   9  10      543.12      531.15     19.04 o 
  -7   9  10     1291.62     1409.39     42.53 o 
  -5   9  10       51.27       48.52     17.72 o 
  -3   9  10       84.73       51.51     12.29 o 
 -25   1  11      561.12      565.84     17.57 o 
 -23   1  11      365.77      342.67     14.61 o 
 -21   1  11     1575.63     1588.35     34.11 o 
 -19   1  11       42.31       44.68     11.81 o 
 -17   1  11      712.19      703.10     26.60 o 
 -15   1  11     1919.68     1916.64     49.76 o 
 -13   1  11      242.09      207.88     14.06 o 
 -11   1  11      791.15      883.84     15.99 o 
  -9   1  11     5933.68     6090.41     47.01 o 
  -7   1  11       22.44        6.28      8.59 o 
  -5   1  11      468.37      549.97     24.72 o 
  -3   1  11     1055.35     1013.11     15.56 o 
  -1   1  11     1055.41      856.93     23.77 o 
   1   1  11      738.27      784.02     15.08 o 
   3   1  11     2096.95     2062.74     29.35 o 
   5   1  11       28.96       29.06     13.30 o 
   7   1  11      620.40      686.63     20.84 o 
   9   1  11     1158.92     1288.37     34.66 o 
  11   1  11       87.00       74.66     28.96 o 
 -24   2  11       55.02       40.90      8.71 o 
 -22   2  11      416.56      399.37     13.53 o 
 -20   2  11     1368.75     1333.20     44.90 o 
 -18   2  11       34.05       26.76     10.61 o 
 -16   2  11     1655.92     1615.27     33.00 o 
 -14   2  11      736.28      714.69     30.96 o 
 -12   2  11      166.97      203.20     28.50 o 
 -10   2  11      424.00      358.19     28.23 o 
  -8   2  11        6.96        9.58      8.56 o 
  -6   2  11        0.03        1.67      7.96 o 
  -4   2  11     4069.30     3993.74     35.82 o 
  -2   2  11       93.40      125.76     19.10 o 
   0   2  11      773.16      729.30     13.62 o 
   2   2  11        4.47       11.57      5.01 o 
   4   2  11       52.17       44.32     11.29 o 
   6   2  11      144.14      104.29     24.69 o 
   8   2  11      358.43      388.24     24.06 o 
  10   2  11       40.40       27.06     14.94 o 
 -23   3  11     1338.77     1317.98     33.36 o 
 -21   3  11      545.05      521.14     22.49 o 
 -19   3  11      798.82      787.72     21.37 o 
 -17   3  11     1638.59     1703.52     35.13 o 
 -15   3  11      472.02      523.99     13.96 o 
 -13   3  11       11.25        5.23      7.68 o 
 -11   3  11      484.00      502.01     13.77 o 
  -9   3  11       94.05      102.01     16.21 o 
  -7   3  11       45.29       53.01     15.19 o 
  -5   3  11     3777.18     3815.21     62.05 o 
  -3   3  11      628.05      627.67     16.83 o 
  -1   3  11      857.28      854.61     19.69 o 
   1   3  11     2233.31     2200.31     45.32 o 
   3   3  11      101.00       89.76      8.65 o 
   5   3  11       11.63       24.99     12.27 o 
   7   3  11      964.38      939.07     31.32 o 
   9   3  11       79.64       82.15     22.25 o 
  11   3  11       19.40        8.08      8.64 o 
 -22   4  11       30.69       26.34     11.43 o 
 -20   4  11       66.90       58.50     14.34 o 
 -18   4  11        5.49       12.91     11.17 o 
 -16   4  11        1.92       16.02      8.79 o 
 -14   4  11     1297.65     1216.94     28.57 o 
 -12   4  11     1545.28     1515.50     26.18 o 
 -10   4  11      216.08      250.83     22.40 o 
  -8   4  11       13.29        8.87      5.38 o 
  -6   4  11      292.47      264.65     25.34 o 
  -4   4  11       74.20       62.55     13.22 o 
  -2   4  11        3.27        7.10      4.37 o 
   0   4  11      625.20      576.14     13.35 o 
   2   4  11       44.45       38.43      8.70 o 
   4   4  11       95.11      102.59     14.45 o 
   6   4  11      142.50      125.42     20.68 o 
   8   4  11      184.64      214.56     24.04 o 
  10   4  11      144.85      177.76     33.65 o 
 -21   5  11     2532.81     2628.46     82.87 o 
 -19   5  11      125.73      132.70     14.54 o 
 -17   5  11      308.03      344.54     14.61 o 
 -15   5  11     3661.46     3669.34     71.50 o 
 -13   5  11      167.21      148.67     11.90 o 
 -11   5  11     2686.74     2625.42     43.85 o 
  -9   5  11      429.66      443.99     14.47 o 
  -7   5  11       74.89       90.87     16.49 o 
  -5   5  11        7.67        7.10      7.23 o 
  -3   5  11      909.64      892.24     26.92 o 
  -1   5  11      640.71      613.25     20.29 o 
   1   5  11       20.21       14.55      6.33 o 
   3   5  11      606.78      594.57     20.20 o 
   5   5  11      772.56      743.93     18.25 o 
   7   5  11      142.45      151.87     85.19 o 
 -20   6  11       46.60       51.91     10.81 o 
 -18   6  11       59.68       51.68     20.74 o 
 -16   6  11      336.20      315.67     22.53 o 
 -14   6  11      160.81      167.21     11.62 o 
 -12   6  11      841.60      758.93     37.05 o 
 -10   6  11     1076.10     1058.48     24.48 o 
  -8   6  11     1725.37     1750.95     50.86 o 
  -6   6  11      875.36      838.78     21.22 o 
  -4   6  11     3479.98     3484.65     62.89 o 
  -2   6  11      118.63      121.41     18.80 o 
   0   6  11       88.33       72.68     14.64 o 
   2   6  11      266.23      255.85     14.06 o 
   4   6  11      526.49      540.18     20.72 o 
   6   6  11        3.33       22.27     16.33 o 
 -17   7  11        4.07        0.45      8.19 o 
 -15   7  11      319.20      390.39     27.23 o 
 -13   7  11       46.08       41.44     11.80 o 
 -11   7  11       26.84       34.45     10.43 o 
  -9   7  11      385.75      382.01     14.48 o 
  -7   7  11      466.64      380.73     18.56 o 
  -5   7  11       33.05       30.74      8.92 o 
  -3   7  11     1361.87     1338.71     29.72 o 
  -1   7  11      853.22      871.42     24.82 o 
   1   7  11      158.51      176.96     22.79 o 
   3   7  11       34.42       21.67     11.39 o 
 -14   8  11      460.23      450.75     20.85 o 
 -12   8  11        2.14        8.09      6.24 o 
 -10   8  11      202.27      202.05     16.86 o 
  -8   8  11      299.10      270.58     10.73 o 
  -6   8  11     1124.76     1089.17     30.08 o 
  -4   8  11        4.54       12.49      7.57 o 
  -2   8  11     1383.64     1482.88     28.94 o 
   0   8  11        9.31       14.92      5.21 o 
 -24   0  12     1072.50     1027.11     30.86 o 
 -22   0  12     1723.39     1766.78     70.93 o 
 -20   0  12       44.26       44.35     19.15 o 
 -18   0  12      297.88      270.79     44.72 o 
 -16   0  12      454.64      516.21     42.72 o 
 -14   0  12       28.25       31.03     17.83 o 
 -12   0  12      955.58     1094.87     29.30 o 
 -10   0  12     2629.84     2875.51     74.43 o 
  -8   0  12     3736.05     4034.31     70.18 o 
  -6   0  12        0.55       12.48      7.65 o 
  -4   0  12     1618.04     1615.30     36.87 o 
  -2   0  12     1333.89     1132.13     28.59 o 
   0   0  12      450.58      460.08     21.68 o 
   2   0  12     3417.53     3098.06     83.46 o 
   4   0  12       10.00       17.99     16.46 o 
   6   0  12     1444.00     1547.51     59.60 o 
   8   0  12      932.45      891.43     40.64 o 
  10   0  12     1150.77     1086.61     78.93 o 
 -25   1  12        2.72        9.02      5.49 o 
 -23   1  12      142.25      102.73     16.55 o 
 -21   1  12        0.89        7.28      7.52 o 
 -19   1  12       34.49       49.07     11.06 o 
 -17   1  12       29.24       17.58      6.56 o 
 -15   1  12      308.09      271.54     14.97 o 
 -13   1  12      113.39      150.67     15.30 o 
 -11   1  12     2509.50     2536.68     47.39 o 
  -9   1  12     3621.05     3642.89     47.27 o 
  -7   1  12      180.98      166.93     20.03 o 
  -5   1  12        9.25        5.40      7.82 o 
  -3   1  12      100.49       97.22     14.42 o 
  -1   1  12      615.80      563.49     22.19 o 
   1   1  12      497.39      371.92     15.54 o 
   3   1  12       11.67       11.69      8.96 o 
   5   1  12       24.77        9.43     12.51 o 
   7   1  12      177.85      118.88     28.36 o 
   9   1  12        2.26       12.51     10.77 o 
 -24   2  12     1606.13     1622.81     41.64 o 
 -22   2  12       26.23       16.24      8.98 o 
 -20   2  12      463.70      437.32     14.23 o 
 -18   2  12     2476.52     2397.26     44.38 o 
 -16   2  12       11.80        7.69      6.02 o 
 -14   2  12      251.13      221.03     15.83 o 
 -12   2  12      473.28      513.18     15.00 o 
 -10   2  12      122.35      165.37     22.02 o 
  -8   2  12      274.13      256.34     13.77 o 
  -6   2  12     1265.24     1279.81     24.09 o 
  -4   2  12      703.84      710.26     13.84 o 
  -2   2  12       37.29       25.74      5.60 o 
   0   2  12     2886.08     2807.52     40.63 o 
   2   2  12     1350.45     1453.08     28.25 o 
   4   2  12       32.24       24.16      9.03 o 
   6   2  12     3690.34     3868.67     62.27 o 
   8   2  12      989.34     1070.13     31.93 o 
 -23   3  12        4.00       -4.12      8.80 o 
 -21   3  12        1.66        3.17      8.01 o 
 -19   3  12      115.48       80.97     15.95 o 
 -17   3  12      653.72      687.87     19.21 o 
 -15   3  12      321.32      277.76     13.52 o 
 -13   3  12      152.02      147.43     17.01 o 
 -11   3  12     1403.37     1417.38     34.46 o 
  -9   3  12       12.99       17.63      7.77 o 
  -7   3  12       27.37       30.86     10.48 o 
  -5   3  12     2048.12     2055.55     31.63 o 
  -3   3  12      583.16      546.15     12.07 o 
  -1   3  12      398.01      419.39     17.20 o 
   1   3  12      195.93      190.03     12.55 o 
   3   3  12      197.95      206.69     28.18 o 
   5   3  12      180.70      167.14     25.87 o 
   7   3  12        8.58       19.72     10.38 o 
   9   3  12      366.80      481.65     74.80 o 
 -22   4  12      134.08      153.27     25.55 o 
 -20   4  12       82.79       58.16     12.93 o 
 -18   4  12      841.29      832.20     19.11 o 
 -16   4  12      884.07      812.67     18.79 o 
 -14   4  12      158.49      186.48     19.09 o 
 -12   4  12      935.47      963.27     22.28 o 
 -10   4  12      135.30      133.60     18.46 o 
  -8   4  12       48.84       48.32     10.00 o 
  -6   4  12      190.31      212.56     26.60 o 
  -4   4  12       29.57       23.34      8.20 o 
  -2   4  12      133.41      112.28     19.47 o 
   0   4  12      334.97      366.76     14.33 o 
   2   4  12      100.77       75.33     13.92 o 
   4   4  12        3.38        4.37      6.04 o 
   6   4  12      557.52      567.15     20.86 o 
 -21   5  12       76.96       52.34     14.13 o 
 -19   5  12        0.99        0.40      9.69 o 
 -17   5  12      272.59      268.24     12.77 o 
 -15   5  12       99.87       64.43     13.86 o 
 -13   5  12      711.86      619.28     16.15 o 
 -11   5  12      619.12      532.52     14.61 o 
  -9   5  12      150.30      179.00     17.26 o 
  -7   5  12     1539.33     1526.40     35.23 o 
  -5   5  12     3771.97     3867.09     67.00 o 
  -3   5  12       52.62       37.97      8.07 o 
  -1   5  12     1828.20     1837.21     53.42 o 
   1   5  12      641.28      636.92     24.46 o 
   3   5  12      570.56      613.31     27.15 o 
   5   5  12      615.20      625.92     26.30 o 
 -18   6  12      352.79      438.37     19.46 o 
 -16   6  12     1394.91     1511.27     36.54 o 
 -14   6  12      252.13      205.56     12.44 o 
 -12   6  12      961.35      955.35     23.03 o 
 -10   6  12      470.60      526.41     23.28 o 
  -8   6  12       14.77       18.68      6.35 o 
  -6   6  12     1814.89     1921.36     38.77 o 
  -4   6  12     1575.09     1624.89     38.86 o 
  -2   6  12      859.88      863.02     18.15 o 
   0   6  12      159.31      160.43     12.95 o 
   2   6  12       93.43       59.98      8.56 o 
   4   6  12      460.30      535.57     30.93 o 
 -15   7  12      251.62      289.05     25.25 o 
 -13   7  12      255.79      269.27     17.69 o 
 -11   7  12      557.48      543.32     21.40 o 
  -9   7  12      249.70      239.38     16.71 o 
  -7   7  12      634.49      565.63     22.64 o 
  -5   7  12       85.88       53.71     13.19 o 
  -3   7  12        8.20       12.05      5.24 o 
  -1   7  12      262.51      221.72     10.82 o 
   1   7  12       27.77        3.41      9.24 o 
 -23   1  13      171.96      137.26     25.99 o 
 -21   1  13     1424.17     1482.05     27.18 o 
 -19   1  13     1671.37     1757.97     63.66 o 
 -17   1  13       67.75       69.96     10.73 o 
 -15   1  13      212.19      207.22     27.38 o 
 -13   1  13     3564.92     3670.77     56.41 o 
 -11   1  13       15.31       27.24      9.14 o 
  -9   1  13     4440.41     4400.91     58.65 o 
  -7   1  13      544.52      573.71     25.18 o 
  -5   1  13      480.92      401.95     12.26 o 
  -3   1  13     1547.84     1607.16     48.27 o 
  -1   1  13      888.19      872.20     21.50 o 
   1   1  13      184.54      151.28     12.77 o 
   3   1  13      326.86      302.36     53.27 o 
   5   1  13      224.06      180.07     46.02 o 
   7   1  13       26.41       40.56     16.67 o 
 -22   2  13       31.10       23.23      6.68 o 
 -20   2  13       83.91       69.77     13.86 o 
 -18   2  13      220.28      238.21     27.17 o 
 -16   2  13      742.40      674.26     15.87 o 
 -14   2  13      531.42      576.98     15.63 o 
 -12   2  13      318.83      274.23     18.51 o 
 -10   2  13      319.37      308.28     18.73 o 
  -8   2  13        4.31       10.06      7.75 o 
  -6   2  13      788.03      827.81     15.74 o 
  -4   2  13       34.94       27.85      8.53 o 
  -2   2  13       84.57       88.25     12.26 o 
   0   2  13       44.48       33.29     10.59 o 
   2   2  13        0.81        6.16      6.17 o 
   4   2  13      673.81      708.86     45.84 o 
   6   2  13       31.99       13.15     20.00 o 
 -21   3  13       12.81       13.94      6.18 o 
 -19   3  13     1889.97     1791.34     44.40 o 
 -17   3  13      349.46      338.93     24.43 o 
 -15   3  13     1776.61     1755.52     52.88 o 
 -13   3  13     2601.03     2591.76     49.06 o 
 -11   3  13      806.48      794.72     20.66 o 
  -9   3  13      734.09      797.19     35.09 o 
  -7   3  13     3937.50     3960.87     63.27 o 
  -5   3  13     1329.95     1248.53     25.19 o 
  -3   3  13     1993.01     2051.73     46.25 o 
  -1   3  13     1280.36     1257.94     27.08 o 
   1   3  13        2.48       10.21      8.22 o 
   3   3  13     1216.90     1281.67     42.11 o 
   5   3  13     1368.52     1545.60     44.30 o 
 -20   4  13      900.53      860.56     20.67 o 
 -18   4  13      105.65       85.52     16.57 o 
 -16   4  13      162.98      172.49     26.57 o 
 -14   4  13      705.31      702.00     19.26 o 
 -12   4  13      105.96       94.85     21.35 o 
 -10   4  13       87.93       81.51     15.55 o 
  -8   4  13      562.55      568.98     16.52 o 
  -6   4  13        4.86       21.23      7.50 o 
  -4   4  13      344.41      335.72     12.79 o 
  -2   4  13       14.87       18.82      5.68 o 
   0   4  13      813.15      881.72     22.14 o 
   2   4  13      177.74      206.75     24.24 o 
   4   4  13       30.02       27.71     13.94 o 
 -19   5  13      298.87      345.67     34.95 o 
 -17   5  13      729.53      648.15     27.99 o 
 -15   5  13       46.08       31.51      9.51 o 
 -13   5  13     1361.35     1300.08     24.64 o 
 -11   5  13      411.76      436.48     13.81 o 
  -9   5  13      453.50      444.10     17.53 o 
  -7   5  13     2811.25     2942.17     47.14 o 
  -5   5  13       35.92       32.31      8.83 o 
  -3   5  13      964.61      970.52     20.26 o 
  -1   5  13     1291.99     1268.99     25.63 o 
   1   5  13      137.55       99.99     31.96 o 
   3   5  13     1132.96     1086.21     34.68 o 
 -16   6  13     1873.10     1922.38     86.22 o 
 -14   6  13      233.63      240.93     13.92 o 
 -12   6  13       91.59       77.16     20.56 o 
 -10   6  13      572.08      628.97     20.68 o 
  -8   6  13       23.90       29.26     11.23 o 
  -6   6  13      206.43      229.74     22.46 o 
  -4   6  13      265.65      252.53     17.85 o 
  -2   6  13      265.13      294.52     11.38 o 
   0   6  13      302.34      329.87     19.11 o 
 -11   7  13       25.68       22.91      9.46 o 
  -9   7  13      396.26      432.08     15.46 o 
  -7   7  13      628.07      617.76     20.89 o 
  -5   7  13      403.62      413.77     15.83 o 
 -22   0  14     2350.61     2541.93     71.92 o 
 -20   0  14     1002.21     1052.40     45.22 o 
 -18   0  14       70.15       83.27     20.67 o 
 -16   0  14      273.38      273.57     29.92 o 
 -14   0  14     6704.40     6956.14    171.15 o 
 -12   0  14        7.14       11.76     10.23 o 
 -10   0  14     3498.54     3396.16     85.37 o 
  -8   0  14      834.26      873.75     31.62 o 
  -6   0  14      372.67      349.68     15.41 o 
  -4   0  14     1214.07     1135.66     38.50 o 
  -2   0  14     1013.82     1002.41     33.54 o 
   0   0  14     1223.95     1045.28     44.86 o 
   2   0  14     1907.84     1895.99     89.11 o 
   4   0  14     1059.11     1202.23     50.97 o 
 -21   1  14      648.88      633.82     19.02 o 
 -19   1  14      115.33      145.07     22.13 o 
 -17   1  14       18.83       22.14      7.99 o 
 -15   1  14     1171.84     1168.94     26.93 o 
 -13   1  14     2203.87     2021.74     39.35 o 
 -11   1  14       86.75      106.27     16.65 o 
  -9   1  14      667.30      661.85     25.27 o 
  -7   1  14       26.74       24.40      8.52 o 
  -5   1  14       91.91       94.86     16.42 o 
  -3   1  14      458.23      405.56     12.91 o 
  -1   1  14        3.34       -0.30      6.21 o 
   1   1  14       23.14        4.39     13.25 o 
   3   1  14        0.21        4.49     16.68 o 
 -20   2  14     1768.54     1690.22     33.93 o 
 -18   2  14       65.29       55.84      9.41 o 
 -16   2  14     3591.15     3661.45     67.52 o 
 -14   2  14      881.75      850.83     26.81 o 
 -12   2  14     1275.50     1377.22     29.55 o 
 -10   2  14     1790.58     1905.20     36.38 o 
  -8   2  14      333.07      323.17     19.23 o 
  -6   2  14       14.13       23.40      8.69 o 
  -4   2  14     2317.33     2387.31     52.06 o 
  -2   2  14      412.50      380.19     14.21 o 
   0   2  14        2.59       18.50      7.91 o 
   2   2  14     1510.76     1594.82     44.30 o 
   4   2  14      485.27      527.62     70.27 o 
 -19   3  14     1068.36     1074.65     24.36 o 
 -17   3  14      483.68      444.00     15.32 o 
 -15   3  14       47.80       41.61     10.26 o 
 -13   3  14      906.41      903.27     44.55 o 
 -11   3  14      304.92      273.91     16.61 o 
  -9   3  14     2037.61     2144.55     38.63 o 
  -7   3  14      131.44      106.41     21.03 o 
  -5   3  14     1962.60     1991.40     35.80 o 
  -3   3  14      682.23      810.40     19.80 o 
  -1   3  14       73.97       81.05     19.80 o 
   1   3  14     1132.24     1136.60     64.15 o 
   3   3  14       10.99       12.03     12.87 o 
 -18   4  14      103.58       43.11     17.94 o 
 -16   4  14     1099.72     1035.20     21.40 o 
 -14   4  14       92.07      119.25     17.34 o 
 -12   4  14       32.78       16.82      5.30 o 
 -10   4  14     1818.23     1815.51     48.04 o 
  -8   4  14      977.33     1072.50     28.43 o 
  -6   4  14      133.11      121.46     23.02 o 
  -4   4  14     1669.46     1724.34     30.88 o 
  -2   4  14      629.63      632.43     15.47 o 
   0   4  14       71.08       69.18     17.47 o 
 -15   5  14     2079.90     2230.79     44.74 o 
 -13   5  14      773.75      811.91     31.15 o 
 -11   5  14       14.41        7.65      8.68 o 
  -9   5  14     1877.00     1982.08     38.78 o 
  -7   5  14      267.73      330.31     30.85 o 
  -5   5  14      582.72      547.71     13.19 o 
  -3   5  14      904.11      949.07     21.22 o 
  -1   5  14      150.15      139.76     21.17 o 
 -10   6  14      106.53      134.91     19.59 o 
  -8   6  14      396.09      402.89     20.01 o 
  -6   6  14       11.92        1.77      5.45 o 
 -19   1  15       30.31       23.45      7.26 o 
 -17   1  15      933.87     1070.53     36.14 o 
 -15   1  15     2101.72     2137.55     36.81 o 
 -13   1  15     1031.01     1058.36     23.81 o 
 -11   1  15     2434.88     2493.27     43.35 o 
  -9   1  15     1196.45     1134.53     22.73 o 
  -7   1  15      483.68      522.73     25.17 o 
  -5   1  15     2278.33     2220.92     51.38 o 
  -3   1  15      879.95      772.40     23.50 o 
  -1   1  15      901.47      780.34     29.99 o 
   1   1  15     3052.87     3181.67    124.99 o 
 -18   2  15      235.52      153.44     32.72 o 
 -16   2  15      287.96      315.65     20.02 o 
 -14   2  15       63.67       69.98     16.70 o 
 -12   2  15      263.30      274.87     18.45 o 
 -10   2  15       48.47       40.99     13.03 o 
  -8   2  15       45.85       74.29     14.68 o 
  -6   2  15       67.50       54.55     10.75 o 
  -4   2  15      124.41      117.25     29.66 o 
  -2   2  15        0.13        2.43      7.73 o 
   0   2  15       23.90        9.31     25.95 o 
 -17   3  15     2564.78     2575.69     49.03 o 
 -15   3  15      178.93      230.94     25.78 o 
 -13   3  15       50.14       41.71     12.39 o 
 -11   3  15      811.34      870.96     20.76 o 
  -9   3  15       60.76       65.04     14.37 o 
  -7   3  15       12.79       17.46      6.98 o 
  -5   3  15     2847.10     2910.77     51.25 o 
  -3   3  15      114.80      108.26     28.44 o 
  -1   3  15       26.64       20.34      7.11 o 
 -14   4  15       77.90       59.97     11.41 o 
 -12   4  15       63.69       27.58     10.90 o 
 -10   4  15     3630.02     3918.02     71.10 o 
  -8   4  15        1.50        9.40      7.24 o 
  -6   4  15      413.76      421.34     13.55 o 
  -4   4  15     1161.84     1279.28     26.60 o 
 -16   0  16        0.00       16.25     11.92 o 
 -14   0  16     2243.74     2394.08     66.35 o 
 -12   0  16      604.01      631.31     27.78 o 
 -10   0  16      352.57      397.15     18.64 o 
  -8   0  16     3179.69     3560.90    122.86 o 
  -6   0  16      503.64      533.14     20.42 o 
  -4   0  16        4.01       15.72      7.40 o 
 -15   1  16      392.74      437.95     28.76 o 
 -13   1  16       86.09       70.80     17.98 o 
 -11   1  16        4.17       14.58      6.79 o 
  -9   1  16        3.73        7.10     11.00 o 
  -7   1  16      153.16      175.11     21.47 o 
  -5   1  16      283.47      323.19     12.56 o 
 -14   2  16     2114.27     2224.83     41.75 o 
 -12   2  16     1667.83     1875.28     35.56 o 
 -10   2  16        0.80       12.83      6.37 o 
  -8   2  16     1133.47     1095.08     25.68 o 
  -6   2  16      786.22      785.19     39.16 o 
                                                 
